# Supplementary material for: High expression of six-transmembrane epithelial antigen of prostate 3 promotes the migration and invasion and predicts unfavorable prognosis in glioma
Source: PeerJ. 2023 Mar 28;11:e15136. doi: 10.7717/peerj.15136 (PMC10065001; doi:10.7717/peerj.15136)
Supplement: Supplemental Information 10 — Functional relevance of STEAP3 in glioma. [file peerj-11-15136-s010.zip]

Archive with 17 entries (13 files):
- raw data for Figure 5/
- raw data for Figure 5/Raw data for Figure 5A-B.docx
- raw data for Figure 5/Raw data for Figure 5C (WB)/
- raw data for Figure 5/Raw data for Figure 5C (WB)/T98G-ACTIN (white).png
- raw data for Figure 5/Raw data for Figure 5C (WB)/T98G-ACTIN.png
- raw data for Figure 5/Raw data for Figure 5C (WB)/T98G-STEAP3 (white).png
- raw data for Figure 5/Raw data for Figure 5C (WB)/T98G-STEAP3.png
- raw data for Figure 5/Raw data for Figure 5C (WB)/U251-ACTIN (white).png
- raw data for Figure 5/Raw data for Figure 5C (WB)/U251-ACTIN.png
- raw data for Figure 5/Raw data for Figure 5C (WB)/U251-STEAP3 (white).png
- raw data for Figure 5/Raw data for Figure 5C (WB)/U251-STEAP3.tif
- raw data for Figure 5/Raw Data for Figure 5E/
- raw data for Figure 5/Raw Data for Figure 5E/T98G.pzfx
- raw data for Figure 5/Raw Data for Figure 5E/U251.pzfx
- raw data for Figure 5/Raw data for Figure 5G/
- raw data for Figure 5/Raw data for Figure 5G/invasion T98G.pzfx
- raw data for Figure 5/Raw data for Figure 5G/invasion U251.pzfx
