# Supplementary material for: High expression of six-transmembrane epithelial antigen of prostate 3 promotes the migration and invasion and predicts unfavorable prognosis in glioma
Source: PeerJ. 2023 Mar 28;11:e15136. doi: 10.7717/peerj.15136 (PMC10065001; doi:10.7717/peerj.15136)
Supplement: Supplemental Information 12 — The role of STEAP3 in the immune microenvironment of glioma. [file peerj-11-15136-s012.zip]

Archive with 18 entries (14 files):
- raw data for Figure 7/
- raw data for Figure 7/Raw data for Figure 7A-E+Figure 7H.docx
- raw data for Figure 7/Raw data for Figure 7F-G/
- raw data for Figure 7/Raw data for Figure 7F-G/Figure 7F scatter plot.pzfx
- raw data for Figure 7/Raw data for Figure 7F-G/Figure 7G survival.pzfx
- raw data for Figure 7/Raw data for Figure 7F-G/immune score R script.R
- raw data for Figure 7/Raw data for Figure 7F-G/R script/
- raw data for Figure 7/Raw data for Figure 7F-G/R script/clinical HGG LGG.txt
- raw data for Figure 7/Raw data for Figure 7F-G/R script/immune score R script.R
- raw data for Figure 7/Raw data for Figure 7F-G/R script/merge.txt
- raw data for Figure 7/Raw data for Figure 7F-G/R script/scores-glioma.csv
- raw data for Figure 7/Raw data for Figure 7F-G/R script/scores-glioma.txt
- raw data for Figure 7/Raw data for Figure 7H-J/
- raw data for Figure 7/Raw data for Figure 7H-J/Figure 7H.xlsx
- raw data for Figure 7/Raw data for Figure 7H-J/Figure 7I TIDE.pzfx
- raw data for Figure 7/Raw data for Figure 7H-J/Figure 7J MSI.pzfx
- raw data for Figure 7/Raw data for Figure 7H-J/TIDE.xlsx
- raw data for Figure 7/Raw data for Figure 7K.xlsx
