# Supplementary material for: High expression of six-transmembrane epithelial antigen of prostate 3 promotes the migration and invasion and predicts unfavorable prognosis in glioma
Source: PeerJ. 2023 Mar 28;11:e15136. doi: 10.7717/peerj.15136 (PMC10065001; doi:10.7717/peerj.15136)
Supplement: Supplemental Information 12 — The role of STEAP3 in the immune microenvironment of glioma. [file peerj-11-15136-s012.zip › raw data for Figure 7/Raw data for Figure 7F-G/immune score R script.R]

library(utils)
library(estimate)
setwd("E:\\Desktop\\immune score")
OvarianCancerExpr <-read.table(file="normalizeExp.txt",header = T)
filterCommonGenes(input.f="normalizeExp.txt", output.f="genes.gct", id="GeneSymbol")
estimateScore("genes.gct", "estimate_score.gct", platform="affymetrix")
scores=read.table("estimate_score.gct",skip = 2,header = T)
write.csv(scores,"scores-glioma.csv")

setwd("E:\\Desktop\\immune score")
options(stringsAsFactors = F)
rm(list = ls())
exp <- read.table("scores-glioma.txt",header = T,sep = "\t")
time <- read.table("clinical HGG LGG.txt",header = T,sep = "\t")
result<- merge(exp,time,by="ID",all = T)
write.table(result,"merge.txt",sep = "\t",quote = F,row.names = F)
