# Supplementary material for: High expression of six-transmembrane epithelial antigen of prostate 3 promotes the migration and invasion and predicts unfavorable prognosis in glioma
Source: PeerJ. 2023 Mar 28;11:e15136. doi: 10.7717/peerj.15136 (PMC10065001; doi:10.7717/peerj.15136)
Supplement: Supplemental Information 12 — The role of STEAP3 in the immune microenvironment of glioma. [file peerj-11-15136-s012.zip › raw data for Figure 7/Raw data for Figure 7F-G/R script/clinical HGG LGG.txt]

ID	follow	death	age_at_index	gender	primary_diagnosis	site_of_resection_or_biopsy	treatment_type
LGG6392	17.59726027	0	35	female	Astrocytoma, anaplastic	Cerebrum	Radiation Therapy, NOS
LGG5870	15.19452055	0	34	female	Oligodendroglioma, NOS	Brain, NOS	Pharmaceutical Therapy, NOS
LGG7483	14.39726027	0	14	male	Mixed glioma	Cerebrum	Radiation Therapy, NOS
LGGA7R1	14.15342466	1	35	male	Oligodendroglioma, NOS	Cerebrum	Radiation Therapy, NOS
LGG7008	13.01917808	0	41	female	Oligodendroglioma, NOS	Cerebrum	Pharmaceutical Therapy, NOS
LGG7009	12.8630137	1	32	female	Oligodendroglioma, NOS	Cerebrum	Radiation Therapy, NOS
LGGA7YY	12.17808219	1	27	female	Oligodendroglioma, NOS	Cerebrum	Pharmaceutical Therapy, NOS
LGGA7Z4	12.08767123	1	35	male	Astrocytoma, NOS	Cerebrum	Radiation Therapy, NOS
LGGA7T8	11.58630137	1	35	male	Mixed glioma	Cerebrum	Radiation Therapy, NOS
LGGA6WE	11.26849315	0	34	male	Oligodendroglioma, NOS	Cerebrum	Pharmaceutical Therapy, NOS
LGG5311	11.1890411	1	31	male	Oligodendroglioma, anaplastic	Brain, NOS	Radiation Therapy, NOS
LGG6404	11.14520548	1	24	female	Oligodendroglioma, anaplastic	Cerebrum	Pharmaceutical Therapy, NOS
LGG5322	10.89863014	1	38	female	Mixed glioma	Brain, NOS	Radiation Therapy, NOS
LGGA6UB	10.30410959	0	52	male	Oligodendroglioma, NOS	Cerebrum	Radiation Therapy, NOS
LGG5270	10.22739726	0	38	female	Mixed glioma	Cerebrum	Radiation Therapy, NOS
LGG4938	9.791780822	0	31	female	Astrocytoma, NOS	Brain, NOS	Radiation Therapy, NOS
LGG7014	9.783561644	1	59	male	Oligodendroglioma, NOS	Cerebrum	Pharmaceutical Therapy, NOS
LGG6408	9.506849315	1	23	female	Oligodendroglioma, anaplastic	Cerebrum	Pharmaceutical Therapy, NOS
LGG7482	8.912328767	0	18	female	Mixed glioma	Brain, NOS	Radiation Therapy, NOS
LGG7011	8.767123288	1	25	male	Mixed glioma	Cerebrum	Pharmaceutical Therapy, NOS
LGGA7R3	8.254794521	0	28	female	Astrocytoma, NOS	Cerebrum	Radiation Therapy, NOS
LGGA7R7	8.219178082	0	27	male	Astrocytoma, NOS	Cerebrum	Radiation Therapy, NOS
LGGA6U8	8.18630137	1	24	male	Astrocytoma, NOS	Cerebrum	Radiation Therapy, NOS
LGG7481	7.994520548	0	39	male	Oligodendroglioma, NOS	Brain, NOS	Radiation Therapy, NOS
LGGA6U9	7.994520548	0	36	male	Astrocytoma, anaplastic	Cerebrum	Pharmaceutical Therapy, NOS
LGG5319	7.964383562	1	48	female	Oligodendroglioma, NOS	Brain, NOS	Radiation Therapy, NOS
LGGA6S6	7.926027397	0	35	female	Mixed glioma	Cerebrum	Radiation Therapy, NOS
LGG6407	7.876712329	1	35	female	Oligodendroglioma, NOS	Cerebrum	Pharmaceutical Therapy, NOS
LGG7294	7.860273973	0	53	female	Oligodendroglioma, NOS	Cerebrum	Radiation Therapy, NOS
LGGA6ML	7.835616438	0	52	male	Oligodendroglioma, anaplastic	Cerebrum	Pharmaceutical Therapy, NOS
LGGA7YH	7.767123288	1	47	female	Astrocytoma, anaplastic	Cerebrum	Radiation Therapy, NOS
LGG5278	7.594520548	0	17	male	Oligodendroglioma, NOS	Cerebrum	Radiation Therapy, NOS
LGG7015	7.564383562	0	41	female	Oligodendroglioma, NOS	Cerebrum	Pharmaceutical Therapy, NOS
LGGA6MK	7.402739726	0	40	male	Oligodendroglioma, NOS	Cerebrum	Pharmaceutical Therapy, NOS
GBM178	7.345205479	1	38	male	Glioblastoma	Brain, NOS	Radiation Therapy, NOS
LGG6401	7.287671233	1	31	female	Oligodendroglioma, NOS	Cerebrum	Radiation Therapy, NOS
LGGA6TU	7.260273973	0	38	male	Astrocytoma, NOS	Cerebrum	Radiation Therapy, NOS
LGGA6WG	7.128767123	0	31	male	Astrocytoma, anaplastic	Cerebrum	Pharmaceutical Therapy, NOS
LGGA6WI	7.082191781	0	56	female	Mixed glioma	Cerebrum	Radiation Therapy, NOS
LGGA7TA	7.02739726	0	32	male	Oligodendroglioma, NOS	Cerebrum	Radiation Therapy, NOS
LGG5273	6.830136986	0	33	male	Astrocytoma, anaplastic	Cerebrum	Pharmaceutical Therapy, NOS
LGG5305	6.665753425	1	34	male	Astrocytoma, anaplastic	Brain, NOS	Pharmaceutical Therapy, NOS
LGG5281	6.523287671	0	61	male	Mixed glioma	Cerebrum	Radiation Therapy, NOS
LGG5318	6.517808219	1	42	female	Oligodendroglioma, NOS	Brain, NOS	Radiation Therapy, NOS
LGG5274	6.271232877	0	37	female	Mixed glioma	Cerebrum	Radiation Therapy, NOS
LGGA6WD	6.271232877	0	58	male	Oligodendroglioma, anaplastic	Cerebrum	Pharmaceutical Therapy, NOS
LGG7480	6.265753425	0	33	male	Oligodendroglioma, NOS	Brain, NOS	Pharmaceutical Therapy, NOS
LGG6396	6.263013699	1	31	female	Mixed glioma	Cerebrum	Pharmaceutical Therapy, NOS
LGGA7YO	6.252054795	1	45	male	Oligodendroglioma, anaplastic	Cerebrum	Radiation Therapy, NOS
LGGA4XG	6.079452055	0	34	male	Oligodendroglioma, anaplastic	Frontal lobe	Radiation Therapy, NOS
GBM184	5.824657534	1	63	male	Glioblastoma	Brain, NOS	Radiation Therapy, NOS
LGG7493	5.77260274	0	40	female	Astrocytoma, NOS	Cerebrum	Radiation Therapy, NOS
LGG7491	5.693150685	0	35	male	Oligodendroglioma, NOS	Cerebrum	Pharmaceutical Therapy, NOS
LGG5303	5.621917808	1	38	male	Astrocytoma, anaplastic	Brain, NOS	Pharmaceutical Therapy, NOS
LGG6399	5.479452055	1	54	male	Oligodendroglioma, NOS	Cerebrum	Radiation Therapy, NOS
LGGA7CF	5.449315068	0	41	female	Astrocytoma, NOS	Cerebrum	Pharmaceutical Therapy, NOS
LGG5142	5.323287671	0	29	male	Astrocytoma, anaplastic	Cerebrum	Pharmaceutical Therapy, NOS
LGG8013	5.295890411	1	37	female	Mixed glioma	Cerebrum	Pharmaceutical Therapy, NOS
LGG7007	5.246575342	1	33	male	Astrocytoma, NOS	Cerebrum	Radiation Therapy, NOS
LGGA6TS	5.180821918	1	48	female	Astrocytoma, anaplastic	Cerebrum	Pharmaceutical Therapy, NOS
LGG7300	5.167123288	1	53	female	Oligodendroglioma, anaplastic	Cerebrum	Radiation Therapy, NOS
LGGA7RV	5.117808219	0	27	male	Astrocytoma, NOS	Cerebrum	Pharmaceutical Therapy, NOS
LGG7302	5.024657534	0	48	female	Oligodendroglioma, anaplastic	Cerebrum	Radiation Therapy, NOS
LGG4944	5.008219178	0	50	male	Astrocytoma, NOS	Brain, NOS	Radiation Therapy, NOS
LGGA73M	4.947945205	0	48	female	Oligodendroglioma, NOS	Cerebrum	Radiation Therapy, NOS
LGGA84F	4.920547945	0	48	male	Astrocytoma, anaplastic	Cerebrum	Pharmaceutical Therapy, NOS
LGG5307	4.82739726	1	62	female	Astrocytoma, anaplastic	Brain, NOS	Pharmaceutical Therapy, NOS
LGG7611	4.8	0	36	male	Mixed glioma	Cerebrum	Pharmaceutical Therapy, NOS
LGG7486	4.715068493	0	37	male	Oligodendroglioma, NOS	Cerebrum	Radiation Therapy, NOS
LGG7610	4.673972603	0	25	female	Mixed glioma	Cerebrum	Radiation Therapy, NOS
LGGA7C3	4.564383562	1	43	female	Astrocytoma, anaplastic	Cerebrum	Pharmaceutical Therapy, NOS
LGGA7UR	4.520547945	0	59	female	Oligodendroglioma, anaplastic	Cerebrum	Radiation Therapy, NOS
LGG5396	4.468493151	0	53	female	Oligodendroglioma, anaplastic	Brain, NOS	Pharmaceutical Therapy, NOS
LGG5964	4.350684932	0	62	male	Oligodendroglioma, NOS	Cerebrum	Pharmaceutical Therapy, NOS
LGG6393	4.342465753	1	66	male	Oligodendroglioma, anaplastic	Cerebrum	Pharmaceutical Therapy, NOS
LGGA837	4.254794521	0	47	male	Oligodendroglioma, NOS	Cerebrum	Radiation Therapy, NOS
LGG5277	4.238356164	1	34	male	Astrocytoma, anaplastic	Cerebrum	Radiation Therapy, NOS
LGG7858	4.219178082	0	28	male	Astrocytoma, NOS	Cerebrum	Radiation Therapy, NOS
GBM1444	4.210958904	1	21	male	Glioblastoma	Brain, NOS	Radiation Therapy, NOS
LGG5302	4.178082192	1	41	male	Astrocytoma, anaplastic	Brain, NOS	Pharmaceutical Therapy, NOS
LGG6668	4.161643836	0	57	female	Oligodendroglioma, NOS	Brain, NOS	Pharmaceutical Therapy, NOS
LGGA7C5	4.109589041	0	30	male	Mixed glioma	Cerebrum	Radiation Therapy, NOS
LGG6669	4.093150685	0	26	female	Oligodendroglioma, NOS	Brain, NOS	Pharmaceutical Therapy, NOS
LGG6395	4.084931507	1	31	male	Mixed glioma	Cerebrum	Pharmaceutical Therapy, NOS
LGGA711	4.057534247	1	33	female	Oligodendroglioma, NOS	Cerebrum	Pharmaceutical Therapy, NOS
LGGA7C4	4.02739726	0	39	female	Astrocytoma, NOS	Cerebrum	Radiation Therapy, NOS
LGG6667	4.024657534	0	39	female	Astrocytoma, NOS	Brain, NOS	Radiation Therapy, NOS
LGG5275	3.994520548	0	36	male	Mixed glioma	Cerebrum	Pharmaceutical Therapy, NOS
GBM4932	3.994520548	1	50	female	Glioblastoma	Brain, NOS	Pharmaceutical Therapy, NOS
LGG5962	3.980821918	0	54	male	Oligodendroglioma, anaplastic	Cerebrum	Pharmaceutical Therapy, NOS
GBM125	3.967123288	1	63	female	Glioblastoma	Brain, NOS	Pharmaceutical Therapy, NOS
LGG6666	3.912328767	0	22	male	Astrocytoma, anaplastic	Brain, NOS	Pharmaceutical Therapy, NOS
LGGA85C	3.906849315	0	36	male	Astrocytoma, NOS	Cerebrum	Radiation Therapy, NOS
LGG6670	3.906849315	0	43	male	Oligodendroglioma, anaplastic	Brain, NOS	Radiation Therapy, NOS
GBM744	3.906849315	1	66	male	Glioblastoma	Brain, NOS	Radiation Therapy, NOS
LGGA4XC	3.893150685	0	26	male	Mixed glioma	Temporal lobe	Radiation Therapy, NOS
LGGA4X9	3.868493151	0	33	female	Mixed glioma	Temporal lobe	Pharmaceutical Therapy, NOS
LGG5143	3.838356164	0	30	male	Mixed glioma	Cerebrum	Radiation Therapy, NOS
LGG6397	3.838356164	1	45	male	Oligodendroglioma, anaplastic	Cerebrum	Pharmaceutical Therapy, NOS
LGG7609	3.832876712	0	34	male	Mixed glioma	Cerebrum	Pharmaceutical Therapy, NOS
LGGA8C8	3.82739726	0	50	female	Oligodendroglioma, NOS	Cerebrum	Pharmaceutical Therapy, NOS
LGGA85B	3.816438356	0	24	male	Astrocytoma, NOS	Cerebrum	Radiation Therapy, NOS
LGG7490	3.8	0	41	male	Astrocytoma, NOS	Cerebrum	Radiation Therapy, NOS
LGG7487	3.78630137	0	39	male	Oligodendroglioma, NOS	Cerebrum	Radiation Therapy, NOS
LGG7681	3.723287671	0	29	female	Mixed glioma	Cerebrum	Pharmaceutical Therapy, NOS
LGGA7TG	3.701369863	1	40	male	Oligodendroglioma, NOS	Cerebrum	Radiation Therapy, NOS
LGGA7RK	3.673972603	0	29	male	Oligodendroglioma, NOS	Cerebrum	Radiation Therapy, NOS
LGG7299	3.668493151	1	33	male	Astrocytoma, anaplastic	Cerebrum	Radiation Therapy, NOS
LGGA858	3.663013699	0	32	female	Astrocytoma, anaplastic	Cerebrum	Radiation Therapy, NOS
LGGA85A	3.616438356	0	20	male	Astrocytoma, NOS	Cerebrum	Radiation Therapy, NOS
LGG8125	3.564383562	0	62	male	Mixed glioma	Cerebrum	Radiation Therapy, NOS
LGG7686	3.561643836	0	29	female	Astrocytoma, anaplastic	Cerebrum	Radiation Therapy, NOS
LGG6690	3.545205479	0	70	male	Oligodendroglioma, NOS	Cerebrum	Radiation Therapy, NOS
LGG8321	3.545205479	0	31	male	Astrocytoma, NOS	Cerebrum	Pharmaceutical Therapy, NOS
LGGA66B	3.504109589	0	52	male	Astrocytoma, anaplastic	Cerebrum	Pharmaceutical Therapy, NOS
LGG7306	3.498630137	0	67	male	Mixed glioma	Cerebrum	Pharmaceutical Therapy, NOS
LGG7489	3.457534247	1	38	male	Mixed glioma	Cerebrum	Pharmaceutical Therapy, NOS
LGG6691	3.443835616	0	23	female	Astrocytoma, NOS	Cerebrum	Pharmaceutical Therapy, NOS
LGG5304	3.42739726	1	42	male	Astrocytoma, anaplastic	Brain, NOS	Pharmaceutical Therapy, NOS
LGGA6TW	3.424657534	0	40	male	Oligodendroglioma, anaplastic	Cerebrum	Radiation Therapy, NOS
LGGA6TX	3.410958904	0	46	male	Oligodendroglioma, anaplastic	Cerebrum	Pharmaceutical Therapy, NOS
LGGA84L	3.402739726	1	31	male	Mixed glioma	Cerebrum	Radiation Therapy, NOS
LGGA84G	3.38630137	0	54	female	Oligodendroglioma, anaplastic	Cerebrum	Radiation Therapy, NOS
GBM1834	3.378082192	1	56	male	Glioblastoma	Brain, NOS	Pharmaceutical Therapy, NOS
LGGA7RJ	3.367123288	0	25	female	Mixed glioma	Cerebrum	Radiation Therapy, NOS
LGG7479	3.361643836	0	44	male	Astrocytoma, anaplastic	Brain, NOS	Radiation Therapy, NOS
LGG5393	3.347945205	0	39	male	Astrocytoma, anaplastic	Brain, NOS	Radiation Therapy, NOS
LGG7470	3.342465753	1	37	male	Oligodendroglioma, anaplastic	Brain, NOS	Pharmaceutical Therapy, NOS
LGG7637	3.339726027	0	49	male	Mixed glioma	Cerebrum	Radiation Therapy, NOS
LGG8320	3.334246575	0	36	male	Astrocytoma, anaplastic	Cerebrum	Radiation Therapy, NOS
LGGA859	3.323287671	0	34	female	Astrocytoma, NOS	Cerebrum	Pharmaceutical Therapy, NOS
LGGA4XD	3.315068493	0	32	male	Astrocytoma, anaplastic	Temporal lobe	Pharmaceutical Therapy, NOS
LGG8319	3.312328767	1	34	female	Astrocytoma, anaplastic	Cerebrum	Pharmaceutical Therapy, NOS
LGG7854	3.290410959	0	62	male	Astrocytoma, NOS	Cerebrum	Pharmaceutical Therapy, NOS
LGG7264	3.290410959	0	47	female	Oligodendroglioma, NOS	Cerebrum	Pharmaceutical Therapy, NOS
LGGA8CE	3.263013699	0	25	male	Oligodendroglioma, NOS	Cerebrum	Pharmaceutical Therapy, NOS
LGG7856	3.257534247	0	35	male	Oligodendroglioma, anaplastic	Cerebrum	Radiation Therapy, NOS
LGGA7TI	3.24109589	1	32	male	Astrocytoma, anaplastic	Cerebrum	Pharmaceutical Therapy, NOS
LGGA6WH	3.21369863	0	73	female	Mixed glioma	Cerebrum	Radiation Therapy, NOS
LGGA4MT	3.189041096	0	27	female	Oligodendroglioma, NOS	Temporal lobe	Pharmaceutical Therapy, NOS
LGG8018	3.156164384	1	40	female	Mixed glioma	Cerebrum	Radiation Therapy, NOS
LGGA85D	3.142465753	0	60	male	Mixed glioma	Cerebrum	Radiation Therapy, NOS
LGGA4XE	3.120547945	0	27	female	Mixed glioma	Temporal lobe	Pharmaceutical Therapy, NOS
LGGA7TC	3.115068493	0	32	male	Astrocytoma, NOS	Cerebrum	Pharmaceutical Therapy, NOS
LGG7874	3.095890411	0	41	female	Oligodendroglioma, anaplastic	Cerebrum	Radiation Therapy, NOS
LGGA829	3.087671233	0	44	male	Mixed glioma	Cerebrum	Radiation Therapy, NOS
LGGA6TZ	3.068493151	0	39	female	Astrocytoma, NOS	Cerebrum	Radiation Therapy, NOS
LGG5965	3.068493151	1	39	female	Mixed glioma	Cerebrum	Radiation Therapy, NOS
LGGA7YW	3.068493151	1	28	male	Mixed glioma	Cerebrum	Radiation Therapy, NOS
LGGA7RM	3.057534247	0	41	female	Mixed glioma	Cerebrum	Pharmaceutical Therapy, NOS
LGGA710	3.054794521	0	50	female	Oligodendroglioma, NOS	Cerebrum	Radiation Therapy, NOS
LGG5280	3.046575342	0	43	male	Mixed glioma	Cerebrum	Pharmaceutical Therapy, NOS
LGG4943	3.030136986	1	37	male	Astrocytoma, anaplastic	Brain, NOS	Radiation Therapy, NOS
LGGA7IQ	3.010958904	0	45	female	Mixed glioma	Cerebrum	Pharmaceutical Therapy, NOS
LGG7495	2.953424658	0	45	female	Oligodendroglioma, NOS	Cerebrum	Radiation Therapy, NOS
LGGA6TY	2.947945205	0	50	male	Oligodendroglioma, NOS	Cerebrum	Pharmaceutical Therapy, NOS
LGGA6U6	2.928767123	0	28	male	Astrocytoma, anaplastic	Cerebrum	Radiation Therapy, NOS
GBM619	2.909589041	1	60	male	Glioblastoma	Brain, NOS	Radiation Therapy, NOS
GBM3652	2.909589041	1	60	male	Glioblastoma	Brain, NOS	Radiation Therapy, NOS
LGGA7CA	2.898630137	0	44	male	Astrocytoma, NOS	Cerebrum	Pharmaceutical Therapy, NOS
LGG8114	2.849315068	0	36	male	Mixed glioma	Cerebrum	Radiation Therapy, NOS
LGGA5TY	2.830136986	1	46	female	Astrocytoma, anaplastic	Cerebrum	Radiation Therapy, NOS
LGGA7RN	2.810958904	0	32	male	Oligodendroglioma, NOS	Cerebrum	Pharmaceutical Therapy, NOS
LGGA4XF	2.797260274	0	41	female	Astrocytoma, anaplastic	Frontal lobe	Radiation Therapy, NOS
LGGA5TP	2.77260274	0	33	male	Astrocytoma, anaplastic	Cerebrum	Pharmaceutical Therapy, NOS
LGGA84O	2.769863014	1	61	female	Oligodendroglioma, anaplastic	Cerebrum	Pharmaceutical Therapy, NOS
LGG8019	2.750684932	0	34	female	Oligodendroglioma, anaplastic	Cerebrum	Radiation Therapy, NOS
LGG8191	2.717808219	0	30	male	Oligodendroglioma, anaplastic	Cerebrum	Radiation Therapy, NOS
LGGA6U5	2.717808219	0	33	male	Astrocytoma, NOS	Cerebrum	Radiation Therapy, NOS
LGGA7YV	2.704109589	1	26	female	Mixed glioma	Cerebrum	Pharmaceutical Therapy, NOS
LGGA7Z6	2.695890411	1	41	female	Astrocytoma, NOS	Cerebrum	Radiation Therapy, NOS
GBM1402	2.671232877	1	58	female	Glioblastoma	Brain, NOS	Pharmaceutical Therapy, NOS
LGG5141	2.652054795	0	32	male	Oligodendroglioma, anaplastic	Cerebrum	Radiation Therapy, NOS
LGG7688	2.64109589	0	59	male	Oligodendroglioma, anaplastic	Cerebrum	Pharmaceutical Therapy, NOS
LGGA4XH	2.635616438	0	53	female	Mixed glioma	Frontal lobe	Radiation Therapy, NOS
LGGA5KJ	2.635616438	1	68	male	Oligodendroglioma, anaplastic	Cerebrum	Radiation Therapy, NOS
LGGA7R8	2.632876712	1	44	female	Astrocytoma, anaplastic	Cerebrum	Pharmaceutical Therapy, NOS
GBM2570	2.624657534	0	21	female	Glioblastoma	Brain, NOS	Radiation Therapy, NOS
LGG7902	2.619178082	0	30	female	Mixed glioma	Cerebrum	Radiation Therapy, NOS
LGGA8XE	2.61369863	1	42	female	Oligodendroglioma, NOS	Cerebrum	Radiation Therapy, NOS
GBM1442	2.610958904	0	43	male	Glioblastoma	Brain, NOS	Pharmaceutical Therapy, NOS
LGGA6WL	2.591780822	0	52	male	Astrocytoma, anaplastic	Cerebrum	Radiation Therapy, NOS
LGGA83X	2.57260274	0	46	female	Oligodendroglioma, NOS	Cerebrum	Radiation Therapy, NOS
LGGA75O	2.561643836	0	29	male	Astrocytoma, anaplastic	Cerebrum	Pharmaceutical Therapy, NOS
LGGA847	2.556164384	0	45	male	Oligodendroglioma, NOS	Cerebrum	Radiation Therapy, NOS
LGG7018	2.556164384	1	57	female	Oligodendroglioma, anaplastic	Cerebrum	Radiation Therapy, NOS
GBM2563	2.553424658	0	72	female	Glioblastoma	Brain, NOS	Radiation Therapy, NOS
LGGA84H	2.536986301	0	44	female	Mixed glioma	Cerebrum	Pharmaceutical Therapy, NOS
LGGA4XB	2.517808219	0	38	male	Astrocytoma, anaplastic	Occipital lobe	Pharmaceutical Therapy, NOS
LGGA669	2.517808219	1	70	male	Oligodendroglioma, anaplastic	Cerebrum	Pharmaceutical Therapy, NOS
LGGA64P	2.509589041	0	40	male	Oligodendroglioma, anaplastic	Cerebrum	Pharmaceutical Therapy, NOS
LGGA7R4	2.504109589	0	46	male	Astrocytoma, anaplastic	Cerebrum	Pharmaceutical Therapy, NOS
LGGA6U2	2.487671233	0	48	female	Oligodendroglioma, NOS	Cerebrum	Radiation Therapy, NOS
LGGA5TR	2.487671233	0	51	male	Mixed glioma	Cerebrum	Radiation Therapy, NOS
LGG7602	2.487671233	0	21	male	Oligodendroglioma, NOS	Brain, NOS	Pharmaceutical Therapy, NOS
LGGA64V	2.435616438	0	54	male	Oligodendroglioma, NOS	Cerebrum	Pharmaceutical Therapy, NOS
LGGA7YE	2.42739726	1	32	female	Astrocytoma, anaplastic	Cerebrum	Radiation Therapy, NOS
GBM1045	2.419178082	1	49	female	Glioblastoma	Brain, NOS	Pharmaceutical Therapy, NOS
GBM871	2.410958904	1	74	female	Glioblastoma	Brain, NOS	Pharmaceutical Therapy, NOS
LGGA5KL	2.405479452	0	42	female	Astrocytoma, NOS	Cerebrum	Radiation Therapy, NOS
LGGA70Y	2.378082192	0	20	female	Oligodendroglioma, NOS	Cerebrum	Pharmaceutical Therapy, NOS
LGGA7QY	2.364383562	0	35	female	Mixed glioma	Cerebrum	Radiation Therapy, NOS
LGG8181	2.361643836	0	23	male	Mixed glioma	Cerebrum	Radiation Therapy, NOS
LGG8563	2.356164384	0	30	female	Astrocytoma, anaplastic	Cerebrum	Pharmaceutical Therapy, NOS
LGGA84I	2.339726027	0	30	male	Astrocytoma, anaplastic	Cerebrum	Radiation Therapy, NOS
LGGA66D	2.317808219	0	43	female	Astrocytoma, anaplastic	Cerebrum	Pharmaceutical Therapy, NOS
LGGA64U	2.317808219	0	38	female	Mixed glioma	Cerebrum	Radiation Therapy, NOS
LGG7833	2.293150685	0	25	male	Mixed glioma	Cerebrum	Pharmaceutical Therapy, NOS
LGGA64S	2.287671233	0	20	male	Mixed glioma	Cerebrum	Pharmaceutical Therapy, NOS
LGGA5RA	2.279452055	0	65	female	Astrocytoma, anaplastic	Cerebrum	Pharmaceutical Therapy, NOS
GBM187	2.268493151	1	69	male	Glioblastoma	Brain, NOS	Pharmaceutical Therapy, NOS
LGGA7QZ	2.263013699	0	41	male	Oligodendroglioma, NOS	Cerebrum	Radiation Therapy, NOS
LGGA7RW	2.249315068	1	32	male	Mixed glioma	Cerebrum	Pharmaceutical Therapy, NOS
LGGA7IX	2.243835616	1	57	male	Astrocytoma, anaplastic	Cerebrum	Pharmaceutical Therapy, NOS
LGGA76L	2.230136986	1	54	male	Oligodendroglioma, anaplastic	Cerebrum	Pharmaceutical Therapy, NOS
LGG6188	2.230136986	1	48	male	Astrocytoma, anaplastic	Brain, NOS	Radiation Therapy, NOS
LGGA6WN	2.205479452	0	38	female	Astrocytoma, anaplastic	Cerebrum	Radiation Therapy, NOS
GBM743	2.2	1	69	male	Glioblastoma	Brain, NOS	Pharmaceutical Therapy, NOS
LGG7019	2.191780822	0	39	male	Mixed glioma	Cerebrum	Radiation Therapy, NOS
LGGA5TU	2.180821918	0	62	female	Astrocytoma, NOS	Cerebrum	Radiation Therapy, NOS
LGGA7RQ	2.178082192	0	38	female	Oligodendroglioma, NOS	Cerebrum	Radiation Therapy, NOS
LGGA4DV	2.169863014	0	51	female	Oligodendroglioma, anaplastic	Cerebrum	Radiation Therapy, NOS
LGG7301	2.15890411	1	53	male	Oligodendroglioma, NOS	Cerebrum	Radiation Therapy, NOS
LGGA7RR	2.156164384	0	38	male	Mixed glioma	Cerebrum	Pharmaceutical Therapy, NOS
LGGA6U1	2.150684932	0	22	female	Astrocytoma, anaplastic	Cerebrum	Pharmaceutical Therapy, NOS
LGG5963	2.123287671	1	23	male	Astrocytoma, anaplastic	Cerebrum	Pharmaceutical Therapy, NOS
LGGA64O	2.123287671	1	59	male	Mixed glioma	Cerebrum	Radiation Therapy, NOS
LGGA84Q	2.115068493	0	31	male	Astrocytoma, NOS	Cerebrum	Pharmaceutical Therapy, NOS
GBM1390	2.115068493	1	63	female	Glioblastoma	Brain, NOS	Radiation Therapy, NOS
GBM132	2.112328767	1	49	male	Glioblastoma	Brain, NOS	Pharmaceutical Therapy, NOS
GBM2638	2.098630137	1	67	male	Glioblastoma	Brain, NOS	Pharmaceutical Therapy, NOS
LGG8322	2.076712329	0	39	male	Oligodendroglioma, NOS	Cerebrum	Radiation Therapy, NOS
LGGA84B	2.076712329	1	40	male	Astrocytoma, anaplastic	Cerebrum	Pharmaceutical Therapy, NOS
LGGA84M	2.065753425	0	40	male	Oligodendroglioma, anaplastic	Cerebrum	Radiation Therapy, NOS
LGG5144	2.049315068	0	56	female	Oligodendroglioma, anaplastic	Cerebrum	Radiation Therapy, NOS
LGGA5TT	2.035616438	0	70	male	Oligodendroglioma, anaplastic	Cerebrum	Pharmaceutical Therapy, NOS
LGGA6U0	2.032876712	1	46	male	Astrocytoma, anaplastic	Cerebrum	Pharmaceutical Therapy, NOS
LGG7477	2.021917808	0	62	male	Astrocytoma, anaplastic	Cerebrum	Pharmaceutical Therapy, NOS
GBM2629	2.019178082	1	60	male	Glioblastoma	Brain, NOS	Radiation Therapy, NOS
GBM138	2.019178082	1	43	male	Glioblastoma	Brain, NOS	Pharmaceutical Therapy, NOS
LGGA64L	2.016438356	0	67	female	Oligodendroglioma, NOS	Cerebrum	Pharmaceutical Therapy, NOS
LGGA84J	2.01369863	0	63	male	Oligodendroglioma, anaplastic	Cerebrum	Radiation Therapy, NOS
LGGA7YN	1.991780822	1	63	female	Astrocytoma, anaplastic	Cerebrum	Pharmaceutical Therapy, NOS
LGGA84T	1.983561644	0	19	male	Mixed glioma	Cerebrum	Radiation Therapy, NOS
LGG8161	1.978082192	1	63	female	Mixed glioma	Cerebrum	Pharmaceutical Therapy, NOS
LGGA4MY	1.975342466	0	44	female	Mixed glioma	Parietal lobe	Radiation Therapy, NOS
LGG7873	1.967123288	0	29	male	Mixed glioma	Cerebrum	Pharmaceutical Therapy, NOS
LGGA7IY	1.95890411	0	39	male	Mixed glioma	Cerebrum	Pharmaceutical Therapy, NOS
LGGA8CH	1.956164384	0	24	female	Astrocytoma, NOS	Cerebrum	Pharmaceutical Therapy, NOS
LGG7304	1.942465753	1	43	male	Mixed glioma	Cerebrum	Pharmaceutical Therapy, NOS
LGGA7US	1.934246575	0	50	male	Oligodendroglioma, NOS	Cerebrum	Pharmaceutical Therapy, NOS
LGG7603	1.931506849	0	29	male	Oligodendroglioma, NOS	Brain, NOS	Pharmaceutical Therapy, NOS
GBM2634	1.898630137	0	82	male	Glioblastoma	Brain, NOS	Pharmaceutical Therapy, NOS
LGG7638	1.879452055	0	31	female	Oligodendroglioma, anaplastic	Cerebrum	Pharmaceutical Therapy, NOS
LGG8189	1.876712329	0	33	female	Oligodendroglioma, NOS	Cerebrum	Pharmaceutical Therapy, NOS
LGG6394	1.868493151	1	53	male	Oligodendroglioma, anaplastic	Cerebrum	Radiation Therapy, NOS
LGGA6S8	1.857534247	0	74	female	Oligodendroglioma, anaplastic	Cerebrum	Pharmaceutical Therapy, NOS
LGGA6J3	1.854794521	0	52	female	Astrocytoma, anaplastic	Cerebrum	Pharmaceutical Therapy, NOS
GBM1597	1.849315068	1	62	female	Glioblastoma	Brain, NOS	Pharmaceutical Therapy, NOS
GBM957	1.824657534	1	48	female	Glioblastoma	Brain, NOS	Pharmaceutical Therapy, NOS
LGGA6S3	1.797260274	0	60	male	Oligodendroglioma, NOS	Cerebrum	Pharmaceutical Therapy, NOS
LGGA60L	1.794520548	0	34	female	Astrocytoma, NOS	Cerebrum	Radiation Therapy, NOS
LGG8164	1.783561644	0	51	male	Oligodendroglioma, NOS	Cerebrum	Pharmaceutical Therapy, NOS
LGGA7RF	1.780821918	0	27	female	Oligodendroglioma, anaplastic	Cerebrum	Radiation Therapy, NOS
LGGA76R	1.775342466	1	51	male	Oligodendroglioma, anaplastic	Cerebrum	Radiation Therapy, NOS
LGGA7YM	1.775342466	1	63	male	Astrocytoma, anaplastic	Cerebrum	Radiation Therapy, NOS
GBM1835	1.775342466	1	53	female	Glioblastoma	Brain, NOS	Radiation Therapy, NOS
LGGA6S7	1.747945205	0	27	female	Astrocytoma, anaplastic	Cerebrum	Radiation Therapy, NOS
LGGA85E	1.734246575	0	48	female	Mixed glioma	Cerebrum	Radiation Therapy, NOS
GBM882	1.731506849	1	30	male	Glioblastoma	Brain, NOS	Radiation Therapy, NOS
LGGA5KM	1.726027397	0	35	male	Astrocytoma, NOS	Cerebrum	Radiation Therapy, NOS
LGG8163	1.723287671	0	29	male	Mixed glioma	Cerebrum	Radiation Therapy, NOS
LGGA7J3	1.723287671	0	52	female	Oligodendroglioma, anaplastic	Cerebrum	Pharmaceutical Therapy, NOS
LGG7641	1.717808219	0	31	male	Oligodendroglioma, NOS	Cerebrum	Pharmaceutical Therapy, NOS
LGGA89Z	1.706849315	0	40	male	Astrocytoma, anaplastic	Cerebrum	Pharmaceutical Therapy, NOS
LGGA713	1.704109589	0	74	female	Mixed glioma	Cerebrum	Radiation Therapy, NOS
GBM2486	1.693150685	1	64	male	Glioblastoma	Brain, NOS	Radiation Therapy, NOS
LGGA5R7	1.684931507	0	33	female	Astrocytoma, anaplastic	Cerebrum	Pharmaceutical Therapy, NOS
LGG8187	1.673972603	0	31	male	Mixed glioma	Cerebrum	Radiation Therapy, NOS
LGG7643	1.673972603	0	49	female	Mixed glioma	Cerebrum	Pharmaceutical Therapy, NOS
LGGA8CF	1.668493151	0	44	female	Astrocytoma, anaplastic	Cerebrum	Radiation Therapy, NOS
LGGA7J0	1.668493151	0	30	female	Oligodendroglioma, anaplastic	Cerebrum	Pharmaceutical Therapy, NOS
LGGA7IZ	1.665753425	0	48	female	Astrocytoma, anaplastic	Cerebrum	Radiation Therapy, NOS
LGG5140	1.663013699	1	38	female	Mixed glioma	Cerebrum	Pharmaceutical Therapy, NOS
LGG6405	1.657534247	1	51	female	Astrocytoma, anaplastic	Cerebrum	Pharmaceutical Therapy, NOS
LGGA6WM	1.654794521	0	59	female	Astrocytoma, anaplastic	Cerebrum	Radiation Therapy, NOS
GBM4213	1.654794521	0	47	female	Glioblastoma	Brain, NOS	Pharmaceutical Therapy, NOS
GBM221	1.652054795	1	31	male	Glioblastoma	Brain, NOS	Pharmaceutical Therapy, NOS
LGGA7RG	1.64109589	0	36	male	Mixed glioma	Cerebrum	Pharmaceutical Therapy, NOS
GBM168	1.638356164	1	59	female	Glioblastoma	Brain, NOS	Pharmaceutical Therapy, NOS
LGGA845	1.632876712	0	40	female	Mixed glioma	Cerebrum	Radiation Therapy, NOS
LGGA7YJ	1.621917808	1	55	male	Astrocytoma, anaplastic	Cerebrum	Pharmaceutical Therapy, NOS
LGGA6CS	1.610958904	0	41	male	Astrocytoma, anaplastic	Cerebrum	Radiation Therapy, NOS
LGG7855	1.602739726	0	39	male	Astrocytoma, anaplastic	Cerebrum	Radiation Therapy, NOS
GBM5222	1.602739726	1	66	male	Glioblastoma	Brain, NOS	Pharmaceutical Therapy, NOS
LGGA77W	1.6	0	37	female	Mixed glioma	Cerebrum	Radiation Therapy, NOS
LGG8165	1.594520548	0	60	female	Oligodendroglioma, NOS	Cerebrum	Pharmaceutical Therapy, NOS
LGG7675	1.583561644	1	43	male	Oligodendroglioma, NOS	Cerebrum	Pharmaceutical Therapy, NOS
GBM5136	1.580821918	1	78	female	Glioblastoma	Brain, NOS	Radiation Therapy, NOS
LGG5871	1.578082192	0	37	female	Mixed glioma	Brain, NOS	Pharmaceutical Therapy, NOS
LGGA4XA	1.569863014	0	30	male	Mixed glioma	Temporal lobe	Pharmaceutical Therapy, NOS
LGGA6TV	1.564383562	0	50	male	Mixed glioma	Cerebrum	Pharmaceutical Therapy, NOS
LGGA4MX	1.55890411	0	47	male	Astrocytoma, NOS	Frontal lobe	Pharmaceutical Therapy, NOS
LGGA89V	1.55890411	0	70	male	Astrocytoma, anaplastic	Cerebrum	Radiation Therapy, NOS
LGGA6WP	1.553424658	0	42	male	Mixed glioma	Cerebrum	Pharmaceutical Therapy, NOS
LGGA84R	1.550684932	0	46	male	Oligodendroglioma, NOS	Cerebrum	Radiation Therapy, NOS
LGGA6WO	1.550684932	0	29	male	Astrocytoma, NOS	Cerebrum	Pharmaceutical Therapy, NOS
LGGA7UV	1.550684932	0	49	male	Astrocytoma, anaplastic	Cerebrum	Radiation Therapy, NOS
LGGA7QX	1.545205479	0	36	female	Astrocytoma, anaplastic	Cerebrum	Radiation Therapy, NOS
LGGA64X	1.542465753	0	56	female	Astrocytoma, anaplastic	Cerebrum	Pharmaceutical Therapy, NOS
LGG6692	1.536986301	1	63	male	Oligodendroglioma, anaplastic	Cerebrum	Radiation Therapy, NOS
LGGA4MW	1.531506849	1	63	male	Mixed glioma	Frontal lobe	Pharmaceutical Therapy, NOS
GBM2519	1.506849315	1	48	male	Glioblastoma	Brain, NOS	Radiation Therapy, NOS
LGG5847	1.501369863	0	34	female	Astrocytoma, anaplastic	Brain, NOS	Pharmaceutical Therapy, NOS
GBM386	1.501369863	1	74	male	Glioblastoma	Brain, NOS	Radiation Therapy, NOS
LGGA7T6	1.498630137	1	73	female	Oligodendroglioma, anaplastic	Cerebrum	Pharmaceutical Therapy, NOS
LGG7636	1.490410959	0	48	male	Astrocytoma, anaplastic	Cerebrum	Pharmaceutical Therapy, NOS
LGGA75M	1.490410959	0	47	male	Astrocytoma, NOS	Cerebrum	Pharmaceutical Therapy, NOS
GBM5208	1.490410959	1	52	male	Glioblastoma	Brain, NOS	Radiation Therapy, NOS
GBM1823	1.487671233	1	58	female	Glioblastoma	Brain, NOS	Radiation Therapy, NOS
LGGA60K	1.484931507	0	34	female	Mixed glioma	Cerebrum	Radiation Therapy, NOS
LGG6186	1.473972603	1	58	male	Mixed glioma	Brain, NOS	Pharmaceutical Therapy, NOS
GBM2561	1.471232877	1	53	female	Glioblastoma	Brain, NOS	Radiation Therapy, NOS
LGGA61C	1.471232877	1	66	male	Oligodendroglioma, anaplastic	Cerebrum	Radiation Therapy, NOS
GBM4927	1.465753425	1	58	male	Glioblastoma	Brain, NOS	Pharmaceutical Therapy, NOS
LGG7693	1.460273973	0	51	female	Oligodendroglioma, NOS	Cerebrum	Radiation Therapy, NOS
LGGA61B	1.460273973	0	22	male	Astrocytoma, anaplastic	Cerebrum	Radiation Therapy, NOS
GBM2554	1.457534247	1	52	female	Glioblastoma	Brain, NOS	Pharmaceutical Therapy, NOS
LGGA7UT	1.454794521	1	30	male	Astrocytoma, anaplastic	Cerebrum	Pharmaceutical Therapy, NOS
LGG7475	1.452054795	0	67	male	Mixed glioma	Brain, NOS	Pharmaceutical Therapy, NOS
LGG7606	1.44109589	0	30	female	Astrocytoma, NOS	Brain, NOS	Pharmaceutical Therapy, NOS
LGGA66F	1.432876712	0	49	male	Oligodendroglioma, NOS	Cerebrum	Radiation Therapy, NOS
LGGA66G	1.432876712	0	49	female	Oligodendroglioma, anaplastic	Cerebrum	Radiation Therapy, NOS
LGGA76O	1.430136986	0	30	male	Astrocytoma, NOS	Cerebrum	Pharmaceutical Therapy, NOS
LGG8166	1.41369863	0	29	female	Mixed glioma	Cerebrum	Radiation Therapy, NOS
LGGA615	1.410958904	0	38	female	Oligodendroglioma, NOS	Cerebrum	Pharmaceutical Therapy, NOS
LGGA618	1.402739726	0	37	female	Astrocytoma, anaplastic	Cerebrum	Radiation Therapy, NOS
LGG6406	1.402739726	1	59	female	Mixed glioma	Cerebrum	Radiation Therapy, NOS
GBM2521	1.397260274	1	34	male	Glioblastoma	Brain, NOS	Pharmaceutical Therapy, NOS
LGGA6X8	1.394520548	0	56	female	Oligodendroglioma, anaplastic	Cerebrum	Radiation Therapy, NOS
LGGA6XC	1.391780822	0	48	male	Astrocytoma, anaplastic	Cerebrum	Pharmaceutical Therapy, NOS
GBM1831	1.383561644	1	66	male	Glioblastoma	Brain, NOS	Pharmaceutical Therapy, NOS
LGG7473	1.378082192	0	28	male	Mixed glioma	Brain, NOS	Radiation Therapy, NOS
LGGA6XA	1.375342466	0	23	female	Mixed glioma	Cerebrum	Radiation Therapy, NOS
LGGA6J1	1.369863014	0	44	female	Oligodendroglioma, NOS	Cerebrum	Pharmaceutical Therapy, NOS
LGGA6X5	1.361643836	0	58	female	Mixed glioma	Cerebrum	Radiation Therapy, NOS
LGG8011	1.353424658	0	55	male	Astrocytoma, anaplastic	Cerebrum	Pharmaceutical Therapy, NOS
LGG7677	1.353424658	0	53	male	Oligodendroglioma, anaplastic	Cerebrum	Pharmaceutical Therapy, NOS
LGGA84C	1.347945205	1	32	male	Astrocytoma, NOS	Cerebrum	Radiation Therapy, NOS
LGGA7YL	1.347945205	1	46	male	Astrocytoma, anaplastic	Cerebrum	Radiation Therapy, NOS
GBM2523	1.339726027	1	63	male	Glioblastoma	Brain, NOS	Radiation Therapy, NOS
LGG8186	1.334246575	0	42	female	Mixed glioma	Cerebrum	Radiation Therapy, NOS
GBM2615	1.328767123	1	62	male	Glioblastoma	Brain, NOS	Radiation Therapy, NOS
LGGA65X	1.320547945	0	28	female	Mixed glioma	Cerebrum	Pharmaceutical Therapy, NOS
GBM2528	1.315068493	1	62	male	Glioblastoma	Brain, NOS	Radiation Therapy, NOS
LGG8564	1.309589041	0	47	male	Astrocytoma, anaplastic	Cerebrum	Pharmaceutical Therapy, NOS
LGG8167	1.290410959	0	69	female	Mixed glioma	Cerebrum	Pharmaceutical Therapy, NOS
GBM1970	1.282191781	1	59	male	Glioblastoma	Brain, NOS	Pharmaceutical Therapy, NOS
LGG7634	1.279452055	0	28	male	Oligodendroglioma, NOS	Cerebrum	Radiation Therapy, NOS
LGGA74K	1.279452055	0	58	female	Oligodendroglioma, anaplastic	Cerebrum	Radiation Therapy, NOS
LGGA65R	1.263013699	0	38	female	Oligodendroglioma, anaplastic	Brain, NOS	Radiation Therapy, NOS
LGG5874	1.263013699	0	62	female	Oligodendroglioma, NOS	Brain, NOS	Pharmaceutical Therapy, NOS
LGGA7QW	1.254794521	0	54	female	Astrocytoma, anaplastic	Cerebrum	Pharmaceutical Therapy, NOS
LGGA6IZ	1.252054795	0	60	male	Oligodendroglioma, NOS	Cerebrum	Pharmaceutical Therapy, NOS
LGG7010	1.249315068	1	58	female	Astrocytoma, anaplastic	Cerebrum	Pharmaceutical Therapy, NOS
LGG8188	1.246575342	0	41	male	Mixed glioma	Cerebrum	Radiation Therapy, NOS
LGG7689	1.246575342	0	58	female	Oligodendroglioma, NOS	Cerebrum	Radiation Therapy, NOS
GBM5960	1.246575342	1	56	male	Glioblastoma	Brain, NOS	Pharmaceutical Therapy, NOS
LGG6689	1.243835616	0	30	male	Astrocytoma, NOS	Cerebrum	Pharmaceutical Therapy, NOS
LGGA84S	1.243835616	0	36	male	Oligodendroglioma, anaplastic	Cerebrum	Radiation Therapy, NOS
GBM5204	1.243835616	1	72	male	Glioblastoma	Brain, NOS	Radiation Therapy, NOS
GBM5295	1.243835616	1	60	female	Glioblastoma	Brain, NOS	Radiation Therapy, NOS
GBM5133	1.238356164	0	59	male	Glioblastoma	Brain, NOS	Radiation Therapy, NOS
LGGA6CU	1.235616438	0	52	female	Oligodendroglioma, anaplastic	Cerebrum	Radiation Therapy, NOS
LGGA60J	1.230136986	0	47	female	Mixed glioma	Cerebrum	Radiation Therapy, NOS
GBM47	1.22739726	1	78	male	Glioblastoma	Brain, NOS	Pharmaceutical Therapy, NOS
GBM616	1.22739726	1	36	female	Glioblastoma	Brain, NOS	Pharmaceutical Therapy, NOS
LGG8162	1.216438356	1	61	female	Mixed glioma	Cerebrum	Radiation Therapy, NOS
LGG5849	1.21369863	0	48	male	Oligodendroglioma, NOS	Brain, NOS	Pharmaceutical Therapy, NOS
LGG7695	1.210958904	0	29	female	Oligodendroglioma, NOS	Cerebrum	Pharmaceutical Therapy, NOS
LGGA6X4	1.210958904	0	47	male	Mixed glioma	Cerebrum	Pharmaceutical Therapy, NOS
GBM5209	1.210958904	0	66	female	Glioblastoma	Brain, NOS	Radiation Therapy, NOS
GBM3653	1.210958904	1	34	female	Glioblastoma	Brain, NOS	Radiation Therapy, NOS
LGGA7W1	1.2	0	45	female	Astrocytoma, anaplastic	Cerebrum	Pharmaceutical Therapy, NOS
LGGA74X	1.2	0	26	male	Mixed glioma	Cerebrum	Pharmaceutical Therapy, NOS
LGGA64W	1.2	1	65	female	Mixed glioma	Cerebrum	Pharmaceutical Therapy, NOS
LGGA7YD	1.191780822	1	57	male	Astrocytoma, anaplastic	Cerebrum	Pharmaceutical Therapy, NOS
LGG7620	1.189041096	0	40	male	Oligodendroglioma, anaplastic	Brain, NOS	Pharmaceutical Therapy, NOS
LGG8185	1.18630137	0	37	male	Astrocytoma, anaplastic	Cerebrum	Radiation Therapy, NOS
GBM686	1.183561644	1	53	male	Glioblastoma	Brain, NOS	Radiation Therapy, NOS
LGG8168	1.180821918	0	55	female	Oligodendroglioma, anaplastic	Cerebrum	Pharmaceutical Therapy, NOS
LGGA6WQ	1.17260274	0	57	female	Mixed glioma	Cerebrum	Pharmaceutical Therapy, NOS
LGGA65Z	1.169863014	0	54	male	Oligodendroglioma, NOS	Cerebrum	Pharmaceutical Therapy, NOS
GBM1837	1.169863014	1	36	male	Glioblastoma	Brain, NOS	Radiation Therapy, NOS
LGG8110	1.147945205	0	57	male	Astrocytoma, anaplastic	Cerebrum	Pharmaceutical Therapy, NOS
GBM790	1.147945205	1	64	female	Glioblastoma	Brain, NOS	Radiation Therapy, NOS
GBM742	1.147945205	1	65	male	Glioblastoma	Brain, NOS	Pharmaceutical Therapy, NOS
LGG8558	1.145205479	0	29	female	Oligodendroglioma, NOS	Cerebrum	Radiation Therapy, NOS
LGGA7UU	1.142465753	0	43	male	Astrocytoma, anaplastic	Cerebrum	Pharmaceutical Therapy, NOS
LGG8182	1.139726027	0	35	male	Oligodendroglioma, NOS	Cerebrum	Radiation Therapy, NOS
GBM5216	1.136986301	0	52	male	Glioblastoma	Brain, NOS	Radiation Therapy, NOS
LGGA6CW	1.134246575	0	43	male	Mixed glioma	Cerebrum	Pharmaceutical Therapy, NOS
LGGA733	1.134246575	0	52	female	Astrocytoma, NOS	Cerebrum	Pharmaceutical Therapy, NOS
GBM1804	1.134246575	1	81	female	Glioblastoma	Brain, NOS	Radiation Therapy, NOS
LGGA6CY	1.117808219	0	38	male	Mixed glioma	Cerebrum	Radiation Therapy, NOS
LGG5853	1.115068493	0	29	male	Mixed glioma	Brain, NOS	Radiation Therapy, NOS
GBM2572	1.112328767	1	67	male	Glioblastoma	Brain, NOS	Radiation Therapy, NOS
LGGA86K	1.109589041	0	65	male	Astrocytoma, NOS	Cerebrum	Pharmaceutical Therapy, NOS
GBM238	1.109589041	1	46	male	Glioblastoma	Brain, NOS	Radiation Therapy, NOS
LGGA72X	1.104109589	0	21	male	Astrocytoma, anaplastic	Cerebrum	Radiation Therapy, NOS
GBM171	1.093150685	1	65	male	Glioblastoma	Brain, NOS	Radiation Therapy, NOS
LGGA7Z2	1.090410959	1	58	female	Oligodendroglioma, NOS	Cerebrum	Radiation Therapy, NOS
LGGA870	1.082191781	0	38	female	Mixed glioma	Cerebrum	Radiation Therapy, NOS
GBM618	1.082191781	1	49	male	Glioblastoma	Brain, NOS	Radiation Therapy, NOS
GBM130	1.079452055	1	54	male	Glioblastoma	Brain, NOS	Radiation Therapy, NOS
LGGA5KK	1.063013699	1	64	male	Astrocytoma, anaplastic	Cerebrum	Radiation Therapy, NOS
GBM5220	1.063013699	1	67	male	Glioblastoma	Brain, NOS	Radiation Therapy, NOS
GBM1787	1.054794521	1	48	male	Glioblastoma	Brain, NOS	Pharmaceutical Therapy, NOS
LGGA65V	1.052054795	0	43	female	Oligodendroglioma, NOS	Cerebrum	Radiation Therapy, NOS
GBM2562	1.046575342	1	81	male	Glioblastoma	Brain, NOS	Radiation Therapy, NOS
GBM2558	1.04109589	1	75	female	Glioblastoma	Brain, NOS	Pharmaceutical Therapy, NOS
LGGA7YK	1.035616438	1	52	male	Astrocytoma, anaplastic	Cerebrum	Pharmaceutical Therapy, NOS
GBM152	1.02739726	1	68	male	Glioblastoma	Brain, NOS	Radiation Therapy, NOS
LGG8104	1.019178082	0	51	female	Astrocytoma, anaplastic	Cerebrum	Pharmaceutical Therapy, NOS
LGGA737	1.019178082	0	47	male	Mixed glioma	Cerebrum	Radiation Therapy, NOS
LGGA6CX	1.019178082	1	66	male	Astrocytoma, NOS	Cerebrum	Radiation Therapy, NOS
LGGA75K	1.008219178	0	55	female	Mixed glioma	Cerebrum	Radiation Therapy, NOS
GBM139	0.991780822	1	40	male	Glioblastoma	Brain, NOS	Pharmaceutical Therapy, NOS
GBM3915	0.98630137	1	48	male	Glioblastoma	Brain, NOS	Radiation Therapy, NOS
GBM211	0.98630137	1	47	male	Glioblastoma	Brain, NOS	Pharmaceutical Therapy, NOS
GBM5408	0.978082192	1	54	female	Glioblastoma	Brain, NOS	Pharmaceutical Therapy, NOS
LGGA72Z	0.969863014	0	64	female	Oligodendroglioma, anaplastic	Cerebrum	Pharmaceutical Therapy, NOS
LGG6403	0.969863014	1	60	female	Mixed glioma	Cerebrum	Radiation Therapy, NOS
LGG7469	0.961643836	1	30	male	Oligodendroglioma, anaplastic	Cerebrum	Radiation Therapy, NOS
LGG7006	0.956164384	1	60	female	Astrocytoma, anaplastic	Cerebrum	Radiation Therapy, NOS
LGGA76K	0.950684932	1	87	male	Oligodendroglioma, NOS	Cerebrum	Radiation Therapy, NOS
LGG7884	0.939726027	0	44	female	Astrocytoma, NOS	Cerebrum	Radiation Therapy, NOS
GBM5207	0.939726027	1	71	male	Glioblastoma	Brain, NOS	Radiation Therapy, NOS
LGGA75L	0.936986301	0	36	female	Astrocytoma, anaplastic	Cerebrum	Radiation Therapy, NOS
GBM789	0.936986301	1	54	male	Glioblastoma	Brain, NOS	Pharmaceutical Therapy, NOS
LGGA86X	0.923287671	0	33	male	Oligodendroglioma, NOS	Cerebrum	Radiation Therapy, NOS
LGGA74L	0.920547945	0	22	female	Mixed glioma	Cerebrum	Radiation Therapy, NOS
GBM5215	0.917808219	1	62	female	Glioblastoma	Brain, NOS	Pharmaceutical Therapy, NOS
LGGA730	0.912328767	0	22	male	Mixed glioma	Cerebrum	Pharmaceutical Therapy, NOS
GBM3650	0.912328767	1	46	male	Glioblastoma	Brain, NOS	Radiation Therapy, NOS
GBM158	0.901369863	1	73	male	Glioblastoma	Brain, NOS	Radiation Therapy, NOS
LGGA4MU	0.893150685	0	58	male	Mixed glioma	Cerebrum	Pharmaceutical Therapy, NOS
GBM821	0.884931507	1	62	male	Glioblastoma	Brain, NOS	Pharmaceutical Therapy, NOS
LGGA74J	0.876712329	0	33	male	Mixed glioma	Cerebrum	Radiation Therapy, NOS
LGGA72W	0.868493151	0	35	male	Astrocytoma, anaplastic	Cerebrum	Pharmaceutical Therapy, NOS
GBM190	0.868493151	1	62	male	Glioblastoma	Brain, NOS	Radiation Therapy, NOS
LGGA7R2	0.865753425	1	69	male	Astrocytoma, anaplastic	Cerebrum	Pharmaceutical Therapy, NOS
LGG7290	0.863013699	1	45	female	Astrocytoma, anaplastic	Cerebrum	Radiation Therapy, NOS
LGGA6X3	0.857534247	0	27	male	Mixed glioma	Cerebrum	Radiation Therapy, NOS
GBM141	0.857534247	1	62	male	Glioblastoma	Brain, NOS	Radiation Therapy, NOS
LGGA83Z	0.824657534	0	54	female	Astrocytoma, anaplastic	Brain, NOS	Radiation Therapy, NOS
GBM1832	0.821917808	1	59	female	Glioblastoma	Brain, NOS	Pharmaceutical Therapy, NOS
LGGA735	0.8	0	38	female	Astrocytoma, NOS	Cerebrum	Radiation Therapy, NOS
LGGA5F0	0.78630137	0	33	male	Oligodendroglioma, NOS	Brain, NOS	Pharmaceutical Therapy, NOS
LGG8012	0.783561644	0	30	female	Oligodendroglioma, NOS	Cerebrum	Radiation Therapy, NOS
GBM5132	0.783561644	0	74	male	Glioblastoma	Brain, NOS	Radiation Therapy, NOS
LGGA6CZ	0.764383562	0	38	male	Mixed glioma	Cerebrum	Radiation Therapy, NOS
GBM4931	0.764383562	1	70	female	Glioblastoma	Brain, NOS	Radiation Therapy, NOS
LGGA731	0.750684932	0	59	female	Mixed glioma	Cerebrum	Pharmaceutical Therapy, NOS
GBM5414	0.747945205	0	61	male	Glioblastoma	Brain, NOS	Radiation Therapy, NOS
GBM5135	0.739726027	1	72	female	Glioblastoma	Brain, NOS	Pharmaceutical Therapy, NOS
GBM2632	0.736986301	1	80	male	Glioblastoma	Brain, NOS	Radiation Therapy, NOS
LGG7013	0.736986301	1	59	male	Astrocytoma, anaplastic	Cerebrum	Pharmaceutical Therapy, NOS
GBM5413	0.734246575	0	67	male	Glioblastoma	Brain, NOS	Radiation Therapy, NOS
LGG5854	0.704109589	0	57	female	Astrocytoma, anaplastic	Brain, NOS	Pharmaceutical Therapy, NOS
GBM5411	0.695890411	1	51	male	Glioblastoma	Brain, NOS	Pharmaceutical Therapy, NOS
LGGA7J1	0.682191781	0	43	male	Oligodendroglioma, NOS	Cerebrum	Radiation Therapy, NOS
LGGA8FI	0.671232877	1	66	male	Astrocytoma, anaplastic	Cerebrum	Radiation Therapy, NOS
LGGA5EX	0.665753425	0	41	female	Oligodendroglioma, anaplastic	Cerebrum	Radiation Therapy, NOS
LGGA5F2	0.663013699	0	36	female	Astrocytoma, NOS	Cerebrum	Radiation Therapy, NOS
LGG6410	0.663013699	0	56	male	Oligodendroglioma, anaplastic	Cerebrum	Radiation Therapy, NOS
LGG7292	0.663013699	1	69	male	Astrocytoma, anaplastic	Cerebrum	Radiation Therapy, NOS
LGGA7IS	0.660273973	1	33	female	Astrocytoma, anaplastic	Cerebrum	Radiation Therapy, NOS
LGGA8CD	0.657534247	1	58	male	Astrocytoma, anaplastic	Cerebrum	Pharmaceutical Therapy, NOS
GBM745	0.654794521	1	59	male	Glioblastoma	Brain, NOS	Pharmaceutical Therapy, NOS
LGG4941	0.64109589	1	67	male	Astrocytoma, anaplastic	Brain, NOS	Pharmaceutical Therapy, NOS
GBM1825	0.635616438	1	70	male	Glioblastoma	Brain, NOS	Pharmaceutical Therapy, NOS
LGGA5F4	0.632876712	0	35	female	Oligodendroglioma, anaplastic	Cerebrum	Pharmaceutical Therapy, NOS
GBM2524	0.632876712	1	56	male	Glioblastoma	Brain, NOS	Radiation Therapy, NOS
LGGA736	0.630136986	0	44	female	Astrocytoma, anaplastic	Cerebrum	Radiation Therapy, NOS
LGGA7TD	0.624657534	1	52	male	Mixed glioma	Cerebrum	Radiation Therapy, NOS
GBM210	0.616438356	1	72	female	Glioblastoma	Brain, NOS	Radiation Therapy, NOS
GBM2616	0.61369863	1	48	female	Glioblastoma	Brain, NOS	Radiation Therapy, NOS
GBM2513	0.608219178	0	69	female	Glioblastoma	Brain, NOS	Pharmaceutical Therapy, NOS
GBM878	0.597260274	0	74	male	Glioblastoma	Brain, NOS	Pharmaceutical Therapy, NOS
GBM4065	0.58630137	0	36	male	Glioblastoma	Brain, NOS	Radiation Therapy, NOS
LGG6402	0.58630137	1	52	male	Astrocytoma, anaplastic	Cerebrum	Pharmaceutical Therapy, NOS
LGG7694	0.575342466	0	60	male	Oligodendroglioma, anaplastic	Cerebrum	Radiation Therapy, NOS
LGG5855	0.567123288	0	49	female	Mixed glioma	Brain, NOS	Pharmaceutical Therapy, NOS
LGG5852	0.561643836	1	61	female	Mixed glioma	Brain, NOS	Pharmaceutical Therapy, NOS
LGGA5EW	0.55890411	0	20	female	Astrocytoma, NOS	Cerebrum	Pharmaceutical Therapy, NOS
GBM5416	0.55890411	0	23	female	Glioblastoma	Brain, NOS	Pharmaceutical Therapy, NOS
LGG7468	0.556164384	0	30	male	Oligodendroglioma, anaplastic	Cerebrum	Radiation Therapy, NOS
LGG7476	0.545205479	0	26	male	Astrocytoma, NOS	Cerebrum	Radiation Therapy, NOS
LGG7478	0.531506849	0	36	male	Astrocytoma, NOS	Cerebrum	Radiation Therapy, NOS
LGGA61A	0.531506849	0	20	female	Oligodendroglioma, NOS	Cerebrum	Pharmaceutical Therapy, NOS
LGG5397	0.531506849	1	54	female	Astrocytoma, anaplastic	Brain, NOS	Pharmaceutical Therapy, NOS
LGG8105	0.520547945	0	54	male	Oligodendroglioma, anaplastic	Cerebrum	Radiation Therapy, NOS
GBM5858	0.512328767	0	45	female	Glioblastoma	Brain, NOS	Pharmaceutical Therapy, NOS
LGG7684	0.504109589	0	58	male	Mixed glioma	Cerebrum	Radiation Therapy, NOS
GBM2564	0.495890411	0	50	male	Glioblastoma	Brain, NOS	Radiation Therapy, NOS
LGGA5F1	0.490410959	0	30	male	Astrocytoma, NOS	Cerebrum	Pharmaceutical Therapy, NOS
GBM156	0.487671233	1	57	male	Glioblastoma	Brain, NOS	Radiation Therapy, NOS
LGGA6UA	0.487671233	1	66	male	Astrocytoma, anaplastic	Cerebrum	Pharmaceutical Therapy, NOS
GBM645	0.479452055	1	55	female	Glioblastoma	Brain, NOS	Radiation Therapy, NOS
GBM646	0.479452055	1	60	male	Glioblastoma	Brain, NOS	Radiation Therapy, NOS
LGGA87Q	0.476712329	0	61	female	Astrocytoma, anaplastic	Cerebrum	Radiation Therapy, NOS
LGG8109	0.463013699	0	64	male	Oligodendroglioma, anaplastic	Cerebrum	Pharmaceutical Therapy, NOS
GBM5134	0.457534247	0	74	male	Glioblastoma	Brain, NOS	Radiation Therapy, NOS
LGGA83Y	0.454794521	0	45	male	Oligodendroglioma, NOS	Cerebrum	Radiation Therapy, NOS
GBM817	0.449315068	1	69	female	Glioblastoma	Brain, NOS	Pharmaceutical Therapy, NOS
LGG7880	0.443835616	0	30	male	Mixed glioma	Cerebrum	Pharmaceutical Therapy, NOS
LGGA5RC	0.443835616	1	70	female	Astrocytoma, anaplastic	Cerebrum	Pharmaceutical Therapy, NOS
GBM5218	0.430136986	1	63	male	Glioblastoma	Brain, NOS	Pharmaceutical Therapy, NOS
GBM5417	0.424657534	0	45	female	Glioblastoma	Brain, NOS	Radiation Therapy, NOS
LGG8158	0.424657534	1	57	female	Astrocytoma, anaplastic	Cerebrum	Radiation Therapy, NOS
GBM1830	0.421917808	1	57	male	Glioblastoma	Brain, NOS	Pharmaceutical Therapy, NOS
LGG7601	0.419178082	0	30	female	Astrocytoma, anaplastic	Brain, NOS	Radiation Therapy, NOS
GBM2559	0.410958904	1	83	male	Glioblastoma	Brain, NOS	Pharmaceutical Therapy, NOS
GBM2620	0.405479452	1	70	male	Glioblastoma	Brain, NOS	Radiation Therapy, NOS
GBM4925	0.4	1	76	male	Glioblastoma	Brain, NOS	Pharmaceutical Therapy, NOS
GBM2509	0.397260274	0	77	female	Glioblastoma	Brain, NOS	Radiation Therapy, NOS
GBM1982	0.389041096	1	76	female	Glioblastoma	Brain, NOS	Radiation Therapy, NOS
GBM1389	0.38630137	1	51	male	Glioblastoma	Brain, NOS	Radiation Therapy, NOS
LGG7605	0.380821918	0	38	male	Oligodendroglioma, NOS	Brain, NOS	Pharmaceutical Therapy, NOS
GBM5859	0.380821918	0	63	male	Glioblastoma	Brain, NOS	Pharmaceutical Therapy, NOS
GBM4926	0.378082192	1	68	male	Glioblastoma	Brain, NOS	Radiation Therapy, NOS
GBM5412	0.378082192	1	78	female	Glioblastoma	Brain, NOS	Radiation Therapy, NOS
LGGA781	0.367123288	0	34	female	Astrocytoma, anaplastic	Cerebrum	Radiation Therapy, NOS
GBM2567	0.364383562	1	65	male	Glioblastoma	Brain, NOS	Pharmaceutical Therapy, NOS
GBM2625	0.339726027	1	76	female	Glioblastoma	Brain, NOS	Radiation Therapy, NOS
LGG7485	0.334246575	0	42	male	Astrocytoma, NOS	Brain, NOS	Pharmaceutical Therapy, NOS
GBM846	0.326027397	1	85	male	Glioblastoma	Brain, NOS	Radiation Therapy, NOS
LGG7474	0.312328767	0	52	male	Mixed glioma	Cerebrum	Radiation Therapy, NOS
GBM5856	0.312328767	1	58	male	Glioblastoma	Brain, NOS	Radiation Therapy, NOS
LGG7882	0.309589041	1	66	male	Oligodendroglioma, anaplastic	Cerebrum	Pharmaceutical Therapy, NOS
LGG7879	0.306849315	0	31	male	Mixed glioma	Cerebrum	Pharmaceutical Therapy, NOS
GBM4929	0.304109589	1	76	female	Glioblastoma	Brain, NOS	Pharmaceutical Therapy, NOS
LGGA7YI	0.304109589	1	33	female	Astrocytoma, anaplastic	Cerebrum	Pharmaceutical Therapy, NOS
GBM5410	0.295890411	1	72	female	Glioblastoma	Brain, NOS	Radiation Therapy, NOS
LGGA77X	0.287671233	0	55	female	Mixed glioma	Cerebrum	Radiation Therapy, NOS
GBM5299	0.268493151	1	56	female	Glioblastoma	Brain, NOS	Radiation Therapy, NOS
GBM174	0.268493151	1	54	male	Glioblastoma	Brain, NOS	Radiation Therapy, NOS
GBM157	0.265753425	1	63	female	Glioblastoma	Brain, NOS	Pharmaceutical Therapy, NOS
LGG7607	0.263013699	1	61	female	Astrocytoma, NOS	Cerebrum	Radiation Therapy, NOS
GBM4928	0.257534247	1	85	female	Glioblastoma	Brain, NOS	Pharmaceutical Therapy, NOS
LGG7692	0.246575342	0	43	male	Mixed glioma	Cerebrum	Radiation Therapy, NOS
GBM2526	0.238356164	1	79	female	Glioblastoma	Brain, NOS	Radiation Therapy, NOS
LGG7309	0.230136986	0	41	female	Oligodendroglioma, anaplastic	Cerebrum	Radiation Therapy, NOS
GBM5418	0.22739726	1	75	female	Glioblastoma	Brain, NOS	Radiation Therapy, NOS
LGGA614	0.224657534	0	47	male	Mixed glioma	Cerebrum	Pharmaceutical Therapy, NOS
GBM747	0.224657534	1	53	male	Glioblastoma	Brain, NOS	Radiation Therapy, NOS
LGGA65S	0.210958904	0	32	female	Mixed glioma	Brain, NOS	Pharmaceutical Therapy, NOS
GBM1747	0.210958904	1	44	male	Glioblastoma	Brain, NOS	Radiation Therapy, NOS
LGG8108	0.208219178	0	26	female	Oligodendroglioma, NOS	Cerebrum	Pharmaceutical Therapy, NOS
GBM55	0.208219178	1	62	female	Glioblastoma	Brain, NOS	Pharmaceutical Therapy, NOS
LGGA74H	0.202739726	0	62	male	Astrocytoma, anaplastic	Cerebrum	Pharmaceutical Therapy, NOS
LGGA5EY	0.197260274	0	21	male	Astrocytoma, NOS	Cerebrum	Radiation Therapy, NOS
LGGA780	0.197260274	0	44	female	Astrocytoma, anaplastic	Cerebrum	Pharmaceutical Therapy, NOS
LGGA5EZ	0.191780822	0	39	male	Astrocytoma, anaplastic	Cerebrum	Radiation Therapy, NOS
LGGA843	0.17260274	0	30	male	Astrocytoma, anaplastic	Cerebrum	Radiation Therapy, NOS
LGGA7J2	0.169863014	0	25	male	Oligodendroglioma, anaplastic	Cerebrum	Radiation Therapy, NOS
LGGA7RI	0.169863014	0	37	female	Oligodendroglioma, NOS	Cerebrum	Radiation Therapy, NOS
LGGA6X9	0.15890411	0	73	female	Oligodendroglioma, NOS	Cerebrum	Radiation Therapy, NOS
LGGA616	0.150684932	0	36	female	Astrocytoma, NOS	Cerebrum	Pharmaceutical Therapy, NOS
LGG8010	0.136986301	0	64	female	Oligodendroglioma, NOS	Cerebrum	Radiation Therapy, NOS
GBM5139	0.131506849	0	65	female	Glioblastoma	Brain, NOS	Pharmaceutical Therapy, NOS
LGGA5F6	0.106849315	0	26	male	Oligodendroglioma, NOS	Cerebrum	Pharmaceutical Therapy, NOS
GBM1753	0.101369863	0	53	male	Glioblastoma	Brain, NOS	Pharmaceutical Therapy, NOS
LGG6400	0.101369863	1	66	female	Oligodendroglioma, NOS	Cerebrum	Radiation Therapy, NOS
GBM1980	0.098630137	1	72	male	Glioblastoma	Brain, NOS	Pharmaceutical Therapy, NOS
GBM750	0.076712329	1	43	male	Glioblastoma	Brain, NOS	Radiation Therapy, NOS
GBM2571	0.071232877	1	89	male	Glioblastoma	Brain, NOS	Pharmaceutical Therapy, NOS
LGG7680	0.063013699	0	32	female	Astrocytoma, NOS	Brain, NOS	Pharmaceutical Therapy, NOS
LGGA7YU	0.063013699	1	42	male	Mixed glioma	Cerebrum	Pharmaceutical Therapy, NOS
GBM219	0.060273973	1	67	male	Glioblastoma	Brain, NOS	Radiation Therapy, NOS
LGG7860	0.04109589	0	60	female	Astrocytoma, anaplastic	Cerebrum	Pharmaceutical Therapy, NOS
LGG8107	0.038356164	0	62	male	Oligodendroglioma, NOS	Cerebrum	Radiation Therapy, NOS
LGG7875	0.02739726	0	56	male	Oligodendroglioma, NOS	Cerebrum	Pharmaceutical Therapy, NOS
LGG5394	0.021917808	0	40	male	Astrocytoma, anaplastic	Brain, NOS	Pharmaceutical Therapy, NOS
LGGA5EV	0.019178082	0	39	male	Astrocytoma, NOS	Cerebrum	Pharmaceutical Therapy, NOS
LGG8111	0.019178082	0	32	male	Mixed glioma	Cerebrum	Radiation Therapy, NOS
LGG7857	0.019178082	0	24	female	Astrocytoma, anaplastic	Cerebrum	Pharmaceutical Therapy, NOS
LGGA4DS	0.019178082	0	55	female	Astrocytoma, anaplastic	Cerebrum	Radiation Therapy, NOS
LGGA72U	0.019178082	0	71	female	Oligodendroglioma, anaplastic	Cerebrum	Pharmaceutical Therapy, NOS
LGG7616	0.019178082	1	75	male	Oligodendroglioma, anaplastic	Brain, NOS	Radiation Therapy, NOS
GBM4097	0.016438356	1	63	female	Glioblastoma	Brain, NOS	Radiation Therapy, NOS
LGG7676	0.01369863	0	26	male	Oligodendroglioma, NOS	Cerebrum	Radiation Therapy, NOS
GBM2624	0.01369863	1	51	male	Glioblastoma	Brain, NOS	Pharmaceutical Therapy, NOS
LGG7471	0.010958904	0	37	female	Oligodendroglioma, anaplastic	Brain, NOS	Pharmaceutical Therapy, NOS
LGG7877	0.010958904	0	20	female	Oligodendroglioma, NOS	Cerebrum	Radiation Therapy, NOS
LGGA5R5	0.010958904	0	33	female	Oligodendroglioma, NOS	Cerebrum	Radiation Therapy, NOS
LGG7687	0.008219178	0	74	male	Oligodendroglioma, anaplastic	Cerebrum	Pharmaceutical Therapy, NOS
LGG7467	0.008219178	0	54	male	Oligodendroglioma, NOS	Brain, NOS	Radiation Therapy, NOS
LGG7691	0.008219178	0	31	female	Astrocytoma, NOS	Cerebrum	Pharmaceutical Therapy, NOS
LGG7690	0.008219178	0	29	male	Mixed glioma	Cerebrum	Pharmaceutical Therapy, NOS
LGG8015	0.008219178	0	21	male	Astrocytoma, NOS	Cerebrum	Radiation Therapy, NOS
LGGA74O	0.008219178	0	34	male	Astrocytoma, anaplastic	Cerebrum	Radiation Therapy, NOS
LGGA5RB	0.008219178	0	24	male	Astrocytoma, NOS	Cerebrum	Pharmaceutical Therapy, NOS
LGGA5R9	0.005479452	0	48	female	Oligodendroglioma, anaplastic	Cerebrum	Pharmaceutical Therapy, NOS
LGG7472	0.002739726	0	38	male	Oligodendroglioma, NOS	Cerebrum	Pharmaceutical Therapy, NOS
