# Supplementary material for: High expression of six-transmembrane epithelial antigen of prostate 3 promotes the migration and invasion and predicts unfavorable prognosis in glioma
Source: PeerJ. 2023 Mar 28;11:e15136. doi: 10.7717/peerj.15136 (PMC10065001; doi:10.7717/peerj.15136)
Supplement: Supplemental Information 12 — The role of STEAP3 in the immune microenvironment of glioma. [file peerj-11-15136-s012.zip › raw data for Figure 7/Raw data for Figure 7F-G/R script/scores-glioma.csv]

	NAME	Description	LGGA87Q	LGGA6TX	LGG8013	LGGA7C4	LGG5143	LGG5140	LGGA84F	LGG8563	LGG7479	LGG7477	LGG5963	LGGA84O	LGG5141	LGG8186	LGG8012	LGG7686	LGG7475	LGG7480	LGG5965	LGGA837	LGG7485	LGG8011	LGGA7TC	LGGA76R	LGGA64V	LGG7264	LGGA870	LGGA6X9	LGGA618	LGG6691	LGGA6WI	LGG7011	LGGA85D	LGGA4MU	LGG7691	LGG5870	LGGA72X	LGG7611	LGG6690	LGG7681	LGG6408	LGGA5RC	LGG7860	LGGA7YH	LGGA6WM	LGGA6U6	LGG7489
1	StromalScore	StromalScore	-160.688004531523	-1329.1358369609	-648.193808846302	-1498.56954706283	-958.823811912398	-1106.98304549948	-489.424594043314	665.512190579569	-548.429156139318	-1100.64684298347	-483.630617478888	-1159.13154639068	-1216.25283722455	-888.939662694099	-1375.15478304751	-418.667965063929	-1638.17789047767	-1414.78045521364	-970.484667043399	-1546.99627936425	-1034.91770402391	-1256.5857083167	-1544.39804761514	-1017.29452179643	-719.617978481339	-1625.21602907982	-1423.09310620457	-1393.51847234158	-598.070965672711	-440.883376256169	-1310.79581962896	-90.419105495863	-1247.72461095386	-334.873768085299	-288.666777549522	-1545.08438774582	-928.949562207749	-839.929774614616	-943.018269222738	-1161.2385128211	-1179.09750997105	-796.375823391074	-529.648935697314	-1288.13829014221	-748.138612980505	-1313.78864217584	-1275.92863043496
2	ImmuneScore	ImmuneScore	429.020947638693	-1028.90718989438	627.431421256668	-1563.66118776135	-502.367377369663	-1153.43196501738	740.202713273261	1614.26742469952	-189.077200825889	-1046.75705209311	-1273.30566601739	-892.94101965461	-921.591613278004	-232.493915444699	-1137.5233322513	720.104681568721	-1641.01330441446	-1391.51326928746	-452.489789030638	-1503.79832913387	-628.514642028388	-1058.3068350852	-1282.78814101658	-1246.47187119721	123.943617899809	-1564.82199691555	-1036.11706929915	-1172.93332452907	642.283942505976	383.688898452926	-1640.6693725543	193.981433065313	-528.70105971461	203.268878856233	69.4182841908081	-1275.08170072447	-876.567724893835	-383.879488611631	-247.993951116403	-916.562057584375	-461.898122473329	-337.782006188867	65.1131602899585	-578.215910160861	-879.031236463857	-888.325670539535	-1163.03877814716
3	ESTIMATEScore	ESTIMATEScore	268.332943107169	-2358.04302685528	-20.7623875896339	-3062.23073482418	-1461.19118928206	-2260.41501051686	250.778119229947	2279.77961527909	-737.506356965207	-2147.40389507658	-1756.93628349628	-2052.07256604529	-2137.84445050256	-1121.4335781388	-2512.67811529881	301.436716504792	-3279.19119489214	-2806.29372450111	-1422.97445607404	-3050.79460849812	-1663.4323460523	-2314.8925434019	-2827.18618863172	-2263.76639299363	-595.67436058153	-3190.03802599537	-2459.21017550373	-2566.45179687065	44.2129768332653	-57.1944778032429	-2951.46519218326	103.56232756945	-1776.42567066847	-131.604889229066	-219.248493358714	-2820.16608847029	-1805.51728710158	-1223.80926322625	-1191.01222033914	-2077.80057040547	-1640.99563244438	-1134.15782957994	-464.535775407356	-1866.35420030307	-1627.16984944436	-2202.11431271537	-2438.96740858212
4	TumorPurity	TumorPurity	0.79947514050152	0.966683999068742	0.824238925531287	0.987936191511242	0.9247183608951	0.962916604976649	0.801020392854122	0.590084840401139	0.87914567269062	0.958308699148927	0.940366792631627	0.954216562735588	0.957906808147411	0.904592400399929	0.972244711911412	0.79654676585167	0.992366310559035	0.981422529155777	0.922568450479345	0.987674835087295	0.935609540287388	0.965043289653862	0.98200630029315	0.963049214574247	0.869034367870069	0.990667467403219	0.970378508383448	0.97406118339304	0.81880091050481	0.827255279430058	0.985287812819053	0.813768655445589	0.941336084537175	0.833342405726188	0.84038450328382	0.981811176725643	0.942768601779591	0.910895933671321	0.908898862065543	0.955339390925119	0.934441760311406	0.905387011644799	0.859350167337135	0.945708709627985	0.933717111675331	0.96057246728091	0.969656365344281
[truncated: 583 more columns]
