# Supplementary material for: High expression of six-transmembrane epithelial antigen of prostate 3 promotes the migration and invasion and predicts unfavorable prognosis in glioma
Source: PeerJ. 2023 Mar 28;11:e15136. doi: 10.7717/peerj.15136 (PMC10065001; doi:10.7717/peerj.15136)
Supplement: Supplemental Information 12 — The role of STEAP3 in the immune microenvironment of glioma. [file peerj-11-15136-s012.zip › raw data for Figure 7/Raw data for Figure 7F-G/R script/scores-glioma.txt]

ID	StromalScore	ImmuneScore	ESTIMATEScore	TumorPurity
LGGA87Q	-160.6880045	429.0209476	268.3329431	0.799475141
LGGA6TX	-1329.135837	-1028.90719	-2358.043027	0.966683999
LGG8013	-648.1938088	627.4314213	-20.76238759	0.824238926
LGGA7C4	-1498.569547	-1563.661188	-3062.230735	0.987936192
LGG5143	-958.8238119	-502.3673774	-1461.191189	0.924718361
LGG5140	-1106.983045	-1153.431965	-2260.415011	0.962916605
LGGA84F	-489.424594	740.2027133	250.7781192	0.801020393
LGG8563	665.5121906	1614.267425	2279.779615	0.59008484
LGG7479	-548.4291561	-189.0772008	-737.506357	0.879145673
LGG7477	-1100.646843	-1046.757052	-2147.403895	0.958308699
LGG5963	-483.6306175	-1273.305666	-1756.936283	0.940366793
LGGA84O	-1159.131546	-892.9410197	-2052.072566	0.954216563
LGG5141	-1216.252837	-921.5916133	-2137.844451	0.957906808
LGG8186	-888.9396627	-232.4939154	-1121.433578	0.9045924
LGG8012	-1375.154783	-1137.523332	-2512.678115	0.972244712
LGG7686	-418.6679651	720.1046816	301.4367165	0.796546766
LGG7475	-1638.17789	-1641.013304	-3279.191195	0.992366311
LGG7480	-1414.780455	-1391.513269	-2806.293725	0.981422529
LGG5965	-970.484667	-452.489789	-1422.974456	0.92256845
LGGA837	-1546.996279	-1503.798329	-3050.794608	0.987674835
LGG7485	-1034.917704	-628.514642	-1663.432346	0.93560954
LGG8011	-1256.585708	-1058.306835	-2314.892543	0.96504329
LGGA7TC	-1544.398048	-1282.788141	-2827.186189	0.9820063
LGGA76R	-1017.294522	-1246.471871	-2263.766393	0.963049215
LGGA64V	-719.6179785	123.9436179	-595.6743606	0.869034368
LGG7264	-1625.216029	-1564.821997	-3190.038026	0.990667467
LGGA870	-1423.093106	-1036.117069	-2459.210176	0.970378508
LGGA6X9	-1393.518472	-1172.933325	-2566.451797	0.974061183
LGGA618	-598.0709657	642.2839425	44.21297683	0.818800911
LGG6691	-440.8833763	383.6888985	-57.1944778	0.827255279
LGGA6WI	-1310.79582	-1640.669373	-2951.465192	0.985287813
LGG7011	-90.4191055	193.9814331	103.5623276	0.813768655
LGGA85D	-1247.724611	-528.7010597	-1776.425671	0.941336085
LGGA4MU	-334.8737681	203.2688789	-131.6048892	0.833342406
LGG7691	-288.6667775	69.41828419	-219.2484934	0.840384503
LGG5870	-1545.084388	-1275.081701	-2820.166088	0.981811177
LGGA72X	-928.9495622	-876.5677249	-1805.517287	0.942768602
LGG7611	-839.9297746	-383.8794886	-1223.809263	0.910895934
LGG6690	-943.0182692	-247.9939511	-1191.01222	0.908898862
LGG7681	-1161.238513	-916.5620576	-2077.80057	0.955339391
LGG6408	-1179.09751	-461.8981225	-1640.995632	0.93444176
LGGA5RC	-796.3758234	-337.7820062	-1134.15783	0.905387012
LGG7860	-529.6489357	65.11316029	-464.5357754	0.859350167
LGGA7YH	-1288.13829	-578.2159102	-1866.3542	0.94570871
LGGA6WM	-748.138613	-879.0312365	-1627.169849	0.933717112
LGGA6U6	-1313.788642	-888.3256705	-2202.114313	0.960572467
LGG7489	-1275.92863	-1163.038778	-2438.967409	0.969656365
LGGA736	-425.6472965	379.1832855	-46.464011	0.826369317
LGGA64U	-1377.610729	-1229.421694	-2607.032423	0.97539182
LGGA6J3	-305.7463624	563.5350293	257.7886669	0.800403931
LGGA7YW	-1181.391945	-607.0885193	-1788.480464	0.941931766
LGGA66F	-1435.606762	-1300.827957	-2736.434719	0.979403549
LGG7641	-1687.394168	-1775.28854	-3462.682708	0.995327662
LGGA5KM	-56.70250999	1424.767514	1368.065004	0.692531986
LGGA737	-1450.398554	-1076.825889	-2527.224443	0.972742068
LGGA7RI	-1383.192364	-906.6946667	-2289.887031	0.964074783
LGGA6S6	-1700.358347	-1823.537391	-3523.895738	0.996155051
LGGA731	-755.9838741	-843.7652062	-1599.74908	0.932268537
LGGA65R	-1451.91853	-1300.559465	-2752.477995	0.97987633
LGGA7RK	-1062.315658	-906.9959132	-1969.311571	0.950512466
LGGA74L	-1239.953964	-708.6215964	-1948.57556	0.949562395
LGG4944	-915.6829451	-490.6493586	-1406.332304	0.921623156
LGG7676	-886.9616288	54.90440927	-832.0572196	0.885674855
LGGA829	-1089.986571	-637.4518527	-1727.438424	0.938885099
LGGA72Z	-1633.930229	-1468.867314	-3102.797543	0.98884083
LGGA84J	-1064.332809	-1434.556092	-2498.888901	0.97176915
LGG7879	-894.7839016	-598.5632206	-1493.347122	0.926504775
LGGA616	-1313.358595	-1337.640996	-2650.999591	0.976794436
LGGA5EX	-172.6560683	491.7767328	319.1206645	0.794974724
LGGA713	-1285.514905	-1615.033927	-2900.548832	0.983982987
LGG7694	-1504.777223	-1640.493849	-3145.271073	0.989750414
LGG6407	-1016.20936	-505.329144	-1521.538504	0.92805396
LGGA77W	-1641.011447	-1493.25341	-3134.264857	0.989518404
LGG7473	-249.410117	705.1680425	455.7579255	0.782648359
LGG5396	-874.3523419	-849.9449122	-1724.297254	0.938726279
LGG6669	-1456.405883	-1842.151886	-3298.55777	0.992712888
LGGA70Y	-868.1462964	-225.0592099	-1093.205506	0.902818336
LGG8185	-1383.126465	-930.8217518	-2313.948216	0.96500695
LGGA6CY	-1458.935997	-1303.646087	-2762.582084	0.980171299
LGGA6WE	-1375.544861	-1060.232113	-2435.776973	0.969541768
LGG7875	-1468.77628	-1580.630646	-3049.406927	0.987642932
LGG6668	-1801.216847	-1535.003361	-3336.220208	0.993363907
LGGA4XA	-1050.022927	-688.075209	-1738.098136	0.939422575
LGGA5EZ	-915.9454539	-382.8590463	-1298.8045	0.915383125
LGG5855	-889.8413484	-11.27136972	-901.1127181	0.890335733
LGGA5KJ	-1594.641352	-1374.941613	-2969.582965	0.985738842
LGGA6MK	-1493.386432	-1034.975197	-2528.361628	0.972780762
LGGA7UR	-1292.721615	-1548.745305	-2841.46692	0.982400015
LGG7680	-419.9534427	74.52804305	-345.4253997	0.850278166
LGGA7RK.1	-1106.906116	-570.1407364	-1677.046853	0.936313198
LGGA6XA	-1102.529331	-745.1049524	-1847.634284	0.944812041
LGGA7RM	-1458.344639	-1655.284311	-3113.62895	0.989076441
LGG5849	-1354.194719	-1192.631759	-2546.826478	0.973405268
LGG6670	-1442.965981	-1428.081004	-2871.046984	0.983201792
LGGA6WL	-846.8645877	-1307.589333	-2154.453921	0.958603882
LGGA6TY	-1837.188273	-1774.430017	-3611.61829	0.99720053
LGG7309	-974.8209812	-958.2866427	-1933.107624	0.948847964
LGGA7RN	-1528.142414	-1267.752039	-2795.894453	0.981128515
LGGA615	-1012.137635	-116.7620284	-1128.899664	0.905059029
LGGA7YL	-374.1602982	332.5789471	-41.58135115	0.8259655
LGGA66B	-764.9931278	232.0278832	-532.9652446	0.86444344
LGGA7RW	-679.0706391	183.7744708	-495.2961683	0.861650452
LGGA86X	-1486.573577	-1246.510035	-2733.083612	0.979304109
LGGA4XF	-952.5323822	-646.4368598	-1598.969242	0.932227119
LGG7605	-1262.508786	-1300.048885	-2562.557671	0.973931677
LGGA7RK.2	-1540.272577	-1171.278066	-2711.550643	0.978659492
LGGA7YK	-405.8731876	627.5945463	221.7213586	0.803566403
LGGA74O	-616.0011117	423.1844209	-192.8166908	0.838275323
LGG7469	-1323.561805	-1102.735561	-2426.297366	0.969200016
LGG7292	-1130.10812	-1324.58594	-2454.69406	0.970218142
LGGA7TG	-1038.892801	-1100.863987	-2139.756789	0.957987356
LGGA7R1	-1518.187793	-1508.5484	-3026.736193	0.987115929
LGG7689	-1120.261832	-557.4092739	-1677.671106	0.936345372
LGG8162	-952.546808	-1147.251244	-2099.798052	0.956288606
LGG8110	-289.3579229	896.296962	606.9390391	0.768643291
LGGA6U8	-916.2357661	-197.0123337	-1113.2481	0.904079561
LGG5305	-1029.521898	-817.5858074	-1847.107706	0.944786715
LGG8161	-210.8665096	424.6814382	213.8149286	0.804256652
LGGA65X	-1128.767	-757.8454472	-1886.612448	0.946671017
LGG7468	-1298.204281	-1092.889925	-2391.094206	0.967914477
LGGA8FI	-1092.211219	-286.6676391	-1378.878859	0.920051749
LGGA7RF	-1427.153451	-690.7484574	-2117.901908	0.957062328
LGG6692	-904.0156524	-347.1444102	-1251.160063	0.912545232
LGG7013	-901.5278395	-475.3493788	-1376.877218	0.919936593
LGG8320	-1043.746485	-564.7020981	-1608.448583	0.932729748
LGG7695	-1366.229917	-1507.430909	-2873.660825	0.98327175
LGGA7R2	-460.8172323	346.0159591	-114.8012733	0.831976455
LGG8164	-1562.86951	-1568.275125	-3131.144635	0.98945216
LGGA711	-1616.637367	-993.5511347	-2610.188502	0.975493857
LGGA60L	-853.6641185	-0.90466772	-854.5687862	0.887204287
LGG5307	-1268.829577	-598.4403421	-1867.269919	0.945752389
LGG7018	-1469.158048	-1539.194481	-3008.352529	0.986680556
LGGA6TZ	-846.1700311	-560.0309359	-1406.200967	0.921615674
LGGA61C	-865.6658824	-359.2826451	-1224.948527	0.910964926
LGGA5R7	-1318.614816	-1165.574192	-2484.189008	0.971257797
LGGA5TP	-684.6780821	760.0825564	75.40447432	0.816163894
LGGA7IS	-1449.124319	-1026.630032	-2475.75435	0.970962345
LGG7620	-1297.845513	-771.7440292	-2069.589543	0.954982523
LGGA84B	-1018.296759	-1335.901845	-2354.198604	0.966539395
LGGA7CF	-1564.844778	-1476.382272	-3041.227051	0.987454044
LGG5964	-1011.585219	-267.0539124	-1278.639132	0.914187452
LGG5874	-1537.062608	-1577.798094	-3114.860702	0.989103076
LGG5397	-645.3815136	-474.4494345	-1119.830948	0.904492095
LGG5853	-792.4954453	-51.64797441	-844.1434197	0.886497193
LGG7902	-1241.766146	-1005.144118	-2246.910265	0.96237988
LGGA7TD	-400.0239698	329.2715401	-70.75242972	0.828371759
LGGA84G	-1693.354046	-1639.029964	-3332.38401	0.993298985
LGG5273	-425.6412914	31.70534491	-393.9359464	0.854004486
LGGA4XB	-1502.222583	-985.2769622	-2487.499545	0.971373352
LGG6404	-1183.228769	-1979.549485	-3162.778254	0.99011414
LGG6402	-315.952899	162.3614491	-153.5914499	0.835122016
LGGA8CE	-1162.591831	-1096.225218	-2258.81705	0.962853294
LGG7467	-1170.096138	-1274.979226	-2445.075364	0.969875163
LGGA4XC	-1091.845722	-394.9389833	-1486.784705	0.926141877
LGGA7YN	293.5852447	1386.742322	1680.327566	0.658750312
LGG7010	-893.2164963	-1039.249039	-1932.465535	0.948818202
LGG6407.1	-1175.860629	-258.9281323	-1434.788762	0.923236176
LGGA7J0	-1729.435612	-1263.138852	-2992.574464	0.98630116
LGGA85A	-1427.744207	-795.0211264	-2222.765333	0.961410853
LGGA7RQ	-1743.524263	-1772.977844	-3516.502107	0.996059384
LGG7873	-1012.281328	-787.5783548	-1799.859682	0.942491358
LGG8167	-550.062171	-131.0434932	-681.1056642	0.875170221
LGGA6U2	-1021.664959	-786.3956745	-1808.060633	0.942893023
LGGA7IQ	-1531.618425	-1856.569396	-3388.187821	0.994212349
LGG8187	-1119.530102	-825.6236752	-1945.153778	0.949404772
LGGA8CH	-940.8434766	-294.4547874	-1235.298264	0.911590529
LGG5319	-999.3395224	-878.1944221	-1877.533944	0.946240805
LGG6403	-999.6998692	-211.465113	-1211.164982	0.910128499
LGG6392	-484.0060938	-347.5551672	-831.561261	0.885641051
LGG7602	-992.4628631	-498.7984516	-1491.261315	0.926389525
LGG8322	-1423.278923	-1004.402096	-2427.681019	0.969250015
LGG8182	-970.9948844	-301.8669132	-1272.861798	0.913843417
LGG8165	-151.3368508	1.719683362	-149.6171674	0.834800977
LGGA6UB	-1765.92216	-1581.502327	-3347.424487	0.993551722
LGGA61A	-1301.467776	-1482.473294	-2783.94107	0.980787737
LGGA7W1	-1230.618606	-900.5715252	-2131.190131	0.957625939
LGG7304	-904.1659326	-316.1657083	-1220.331641	0.910685175
LGGA669	-1207.679981	-751.1270299	-1958.807011	0.950032274
LGG7882	1609.50919	1424.552766	3034.061956	0.497265422
LGGA6TV	-180.3383605	503.3231306	322.9847701	0.794630505
LGGA6WQ	-932.1975681	-81.67171304	-1013.869281	0.897749347
LGG7472	-637.9241048	-45.01954993	-682.9436547	0.875300721
LGGA7YE	-184.7199519	515.380656	330.6607041	0.793945966
LGG5393	-991.718404	-213.8810157	-1205.59942	0.909789707
LGG7858	-786.7566435	94.38373756	-692.3729059	0.875969206
LGGA76L	124.1716098	132.8475778	257.0191877	0.800471636
LGG8188	-929.9228853	-655.9647844	-1585.88767	0.931530522
LGGA8XE	-1415.18072	-861.1253339	-2276.306054	0.963543324
LGGA6WO	-1138.656702	-258.6248211	-1397.281523	0.921106751
LGGA8C8	-1050.923883	-515.7927493	-1566.716632	0.930503456
LGGA4XG	-1777.453796	-1757.592588	-3535.046384	0.996297112
LGG6404.1	-819.7882481	-432.7734128	-1252.561661	0.912629354
LGG5277	-1221.776773	-1246.740993	-2468.517766	0.970707674
LGG8181	-1097.150861	-1431.308983	-2528.459843	0.972784103
LGGA4XE	-1414.855444	-1015.642064	-2430.497508	0.969351668
LGG7290	-233.3911717	604.1214124	370.7302408	0.790356222
LGGA77X	-1624.219165	-1642.599559	-3266.818724	0.992140699
LGG5281	-866.5922862	-1017.799414	-1884.3917	0.946565936
LGGA64S	-517.2194274	149.5011586	-367.7182688	0.85199595
LGG8109	-1185.812855	-1020.288617	-2206.101472	0.960735025
LGGA85B	-893.3045257	-30.63479963	-923.9393253	0.891856312
LGG5302	-755.6163809	-4.854313094	-760.470694	0.880747087
LGGA6S3	-1626.527396	-1702.36171	-3328.889106	0.993239564
LGGA5F4	-1487.628127	-1647.479974	-3135.1081	0.989536271
LGGA75M	-1066.391234	-557.1901271	-1623.581361	0.9335284
LGG5304	-1897.684162	-1660.654408	-3558.33857	0.996585246
LGGA75L	-1166.347303	-753.4642964	-1919.811599	0.94822994
LGGA735	-1479.806696	-881.0116078	-2360.818304	0.966788197
LGG7490	-969.7520428	-554.5648252	-1524.316868	0.928205778
LGG8564	-928.8763606	-819.4973717	-1748.373732	0.939938506
LGG7856	-1295.488695	-1548.735055	-2844.22375	0.982475522
LGG7692	-1425.834748	-994.4139184	-2420.248666	0.968980972
LGGA6CZ	-1550.714946	-1551.153415	-3101.868361	0.988820502
LGGA7RG	-1184.516437	-830.9464207	-2015.462858	0.952595375
LGGA7CF.1	-1681.256021	-1347.408697	-3028.664719	0.987161185
LGGA60K	-1457.203606	-894.5112764	-2351.714883	0.966445809
LGG7687	-1161.566654	-908.9392996	-2070.505954	0.955022421
LGG7607	-1036.493472	-1171.376618	-2207.870089	0.960807027
LGG5871	-1102.860801	-327.0825191	-1429.94332	0.922962655
LGG8125	-1273.052574	-1123.768912	-2396.821486	0.968125385
LGGA72W	-1408.688696	-850.1143039	-2258.802999	0.962852737
LGGA6TS	-1166.596943	-586.3164882	-1752.913431	0.94016576
LGG7690	-391.6536505	118.6864847	-272.9671658	0.84463208
LGG8166	-1058.659163	-680.2150001	-1738.874163	0.939461613
LGG7476	-595.198605	-960.6503952	-1555.849	0.929917962
LGG6401	-717.8414252	-606.6371179	-1324.478543	0.91689382
LGG5142	-447.3645282	595.9501517	148.5856235	0.809909894
LGG6404.2	-777.6396753	-916.8304368	-1694.470112	0.937208253
LGGA73M	-1799.78923	-1419.509073	-3219.298303	0.99124375
LGG7471	-696.9821174	-321.4928592	-1018.474977	0.898046952
LGGA5KK	-467.3372844	517.6393912	50.30210673	0.818287465
LGGA61B	-510.7379327	689.9875241	179.2495913	0.80726155
LGGA7UV	-1162.19608	-531.2970335	-1693.493114	0.937158226
LGGA6U1	-1117.385837	-688.9108909	-1806.296728	0.942806746
LGGA6U0	60.21815644	526.2750158	586.4931723	0.770559637
LGG5847	-442.4966195	236.6070277	-205.8895918	0.839320081
LGGA6U5	-1201.313426	-301.9211528	-1503.234579	0.927049923
LGG6394	-1311.961575	-1014.805914	-2326.767489	0.965498674
LGGA5RB	-1429.816762	-1497.933785	-2927.750547	0.984686924
LGGA84H	-1577.062344	-1120.113462	-2697.175806	0.97822372
LGGA5EY	-1001.759372	-903.5808569	-1905.340229	0.947553179
LGGA5EV	-1208.576118	-668.5793394	-1877.155457	0.946222832
LGG6400	-1580.692594	-1287.422564	-2868.115158	0.983123151
LGGA5TT	-821.5440306	-679.7597939	-1501.303825	0.926943624
LGGA7R8	-989.8203328	-226.3611397	-1216.181473	0.910433346
LGGA7RJ	-1113.724795	-398.1070144	-1511.83181	0.927522347
LGGA84C	-560.0409508	-201.8142856	-761.8552365	0.880843318
LGG5280	-1008.587286	-970.2282162	-1978.815502	0.950944969
LGGA847	-1025.207882	-427.6356163	-1452.843498	0.924251237
LGGA5KL	-1108.61112	-586.9010755	-1695.512195	0.937261592
LGG8163	-738.0996433	17.38104859	-720.7185948	0.877968659
LGG7603	-1481.619277	-1486.604617	-2968.223894	0.98570525
LGG8105	-1377.243185	-1166.658937	-2543.902122	0.973306839
LGGA859	-1620.868077	-1687.797236	-3308.665313	0.992890583
LGG7483	-917.7730936	-1076.549111	-1994.322205	0.951646671
LGGA4DS	-984.8308028	208.7897771	-776.0410257	0.881827189
LGG7634	-207.2940292	-111.3468209	-318.6408501	0.848202235
LGG7306	-821.1886979	-572.8025071	-1393.991205	0.920918614
LGG7636	-1392.088794	-798.357324	-2190.446118	0.960094862
LGGA7J3	-1326.339183	-846.4092684	-2172.748451	0.959365081
LGGA6S7	-1124.213197	-298.6121794	-1422.825377	0.922560007
LGG6396	-119.6772595	1015.864466	896.1872067	0.740799126
LGGA7QW	-1705.904907	-1425.297485	-3131.202392	0.989453388
LGG7643	-963.4446332	-1185.161025	-2148.605658	0.958359089
LGGA7R4	-311.7331137	-232.3653221	-544.0984359	0.865263859
LGGA6S8	-1558.237054	-1404.339157	-2962.576211	0.98556524
LGG7601	-27.37168263	812.2420419	784.8703592	0.751675772
LGG7854	-486.8955554	132.8722629	-354.0232925	0.850941759
LGG7487	-1562.366391	-1513.813777	-3076.180169	0.988251217
LGG5963.1	-306.3522706	533.9103767	227.5581062	0.803056148
LGGA5RA	-586.7859211	-466.7880266	-1053.573948	0.900301439
LGGA4DV	-1303.691807	-927.0941145	-2230.785922	0.961734089
LGGA66G	-657.9439885	-425.0759681	-1083.019957	0.902174392
LGG7015	-778.0771648	213.5655769	-564.5115879	0.866762124
LGGA84I	-1320.810291	-819.733396	-2140.543687	0.958020479
LGG7857	880.4950807	1578.927591	2459.422672	0.568592963
LGGA75O	-983.0683565	78.00322723	-905.0651292	0.890599736
LGG7874	-1315.209541	-1524.826767	-2840.036307	0.982360768
LGG7301	-524.016116	-100.3204084	-624.3365244	0.871108226
LGGA7TI	-891.0542709	-17.10401106	-908.158282	0.890806136
LGGA60J	-1004.477512	-572.2802674	-1576.757779	0.931042318
LGG7474	-1264.975163	-1294.271078	-2559.246241	0.973821299
LGGA64L	-1493.250973	-964.8059631	-2458.056936	0.970337598
LGGA614	-1356.664248	-880.0124062	-2236.676654	0.961970642
LGGA4X9	-1463.486261	-936.5265992	-2400.01286	0.968242612
LGGA7UT	-1212.879762	-490.0986431	-1702.978405	0.937643108
LGGA6CW	-1076.72176	-329.7791341	-1406.500894	0.921632759
LGGA4MW	-1094.151333	-901.3304894	-1995.481822	0.951698948
LGGA84Q	-832.1258948	-74.49505707	-906.6209518	0.890703576
LGG5144	-1569.644728	-1219.427747	-2789.072475	0.980934398
LGG5303	-540.8538913	516.2707577	-24.58313364	0.824556368
LGG5318	-914.5122461	-1014.328315	-1928.840561	0.948650017
LGGA7QY	-1585.279933	-1351.573395	-2936.853327	0.984918984
LGG5962	-1298.9621	-1260.999261	-2559.961361	0.973845155
LGGA75K	-891.0195843	-361.5748619	-1252.594446	0.912631322
LGGA845	-1367.720836	-941.1183633	-2308.8392	0.964810025
LGG6397	-1069.869691	-882.8726558	-1952.742347	0.949754013
LGGA7T6	-1073.636399	-1324.240577	-2397.876976	0.968164179
LGGA7Z6	-1136.573272	-722.9071446	-1859.480417	0.94538029
LGG7007	-68.13371001	38.53308159	-29.60062842	0.824972847
LGGA86K	-1185.770737	-688.0898145	-1873.860551	0.946066252
LGG7008	-1625.218143	-1323.947435	-2949.165578	0.985230067
LGG7693	-938.2859161	-69.82778474	-1008.113701	0.897376864
LGG7675	-1271.662458	-1295.80779	-2567.470249	0.974095001
LGGA7R3	-975.1900246	-425.8142685	-1401.004293	0.921319356
LGGA5F6	-814.4402429	-929.0042791	-1743.444522	0.93969128
LGG7606	-1432.385262	-1078.162786	-2510.548048	0.97217151
LGG8108	-963.5836248	0.679129432	-962.9044953	0.894428809
LGGA7J1	-1186.82813	-968.9819282	-2155.810058	0.958660546
LGGA5R5	-697.6327357	53.08728808	-644.5454476	0.872561181
LGGA781	-1331.415524	-1181.329471	-2512.744994	0.972247009
LGG7833	-181.0739172	636.2172287	455.1433114	0.782704514
LGGA7YV	-1522.338634	-1531.633645	-3053.972279	0.987747735
LGG6405	-1190.595669	-545.3420102	-1735.937679	0.939313828
LGG7609	-1093.047408	-323.5738871	-1416.621296	0.922208233
LGGA84S	-1242.172829	-788.7124704	-2030.8853	0.953281683
LGGA7RV	-690.8111741	-562.0682445	-1252.879419	0.91264842
LGG8168	-1760.680117	-1481.950276	-3242.630394	0.991690173
LGG5278	-1159.887339	-1198.175498	-2358.062837	0.966684743
LGGA4MY	-1267.273409	-922.5782719	-2189.851681	0.960070455
LGG5965.1	-1701.067532	-2074.111625	-3775.179156	0.998708195
LGG7688	-1488.165526	-1547.725502	-3035.891028	0.987330058
LGGA7US	-1425.323382	-1089.898227	-2515.221609	0.972331997
LGG7302	-1563.791277	-1558.28941	-3122.080687	0.989258551
LGGA74X	-1497.970159	-1094.124965	-2592.095124	0.974906049
LGGA83X	-1547.101757	-1356.769722	-2903.871479	0.984069813
LGGA5R9	-1371.785052	-1531.575998	-2903.36105	0.98405649
LGG5965.2	-904.0596785	-407.1302746	-1311.189953	0.916113526
LGGA6WD	-1626.904249	-1354.457544	-2981.361793	0.986028327
LGGA7RV.1	-1430.445725	-1162.992493	-2593.438218	0.974949919
LGG7637	-1176.940415	-1174.048681	-2350.989097	0.966418438
LGG6689	-1028.725018	-364.7652481	-1393.490266	0.920889952
LGGA7YO	-1370.040806	-1528.036811	-2898.077617	0.983918258
LGG7638	-1280.820467	-1128.276802	-2409.097269	0.968575139
LGGA7QZ	-1599.700121	-1676.509542	-3276.209664	0.992312242
LGGA5F2	-1498.358049	-1408.214853	-2906.572903	0.984140233
LGG7880	-1216.242039	-1198.910253	-2415.152291	0.968795821
LGG5852	-426.2170288	-171.2716272	-597.488656	0.869166098
LGGA7Z4	-1277.33855	-207.031511	-1484.370061	0.926008132
LGG7478	-179.4875441	793.8426132	614.3550691	0.767946491
LGGA5TU	-690.9307026	278.9410125	-411.9896901	0.855380232
LGG6399	-718.4388989	-172.2109116	-890.6498104	0.889635411
LGGA83Y	-1411.296806	-678.235992	-2089.532798	0.955846889
LGG7300	-977.8812277	-988.5357072	-1966.416935	0.950380369
LGGA7IX	-522.795952	-113.6947678	-636.4907198	0.871982992
LGG8558	-1409.475303	-1729.881676	-3139.356979	0.989626066
LGGA7IY	-1049.311998	-237.8757862	-1287.187784	0.914695309
LGGA64W	-1841.798912	-2080.831215	-3922.630127	0.999573985
LGGA7IZ	-1032.725547	-460.236348	-1492.961895	0.926483496
LGG6410	-1647.440043	-1856.467661	-3503.907704	0.995893722
LGGA780	-786.6361763	-554.4669662	-1341.103142	0.917865088
LGGA6XC	-1095.262231	-777.7283635	-1872.990594	0.946024873
LGGA7YD	-1130.654283	-877.9778346	-2008.632118	0.952289843
LGGA7YI	-1494.096104	-1072.734936	-2566.83104	0.974073779
LGG8158	-274.843473	226.5116446	-48.33182841	0.826523681
LGGA6WN	-359.1504801	431.1254914	71.97501128	0.816454669
LGG7855	-1268.413972	-791.9579194	-2060.371892	0.954580252
LGG8111	-925.2109627	-61.65366387	-986.8646265	0.895996143
LGGA85C	-1216.951113	-786.314934	-2003.266047	0.952049153
LGGA76O	-977.4755563	270.5847121	-706.8908443	0.876995171
LGG7877	-1340.995983	-1383.066589	-2724.062572	0.979035243
LGGA7C5	-1534.141002	-1345.501495	-2879.642497	0.983431301
LGG5854	-265.2543959	37.94575539	-227.3086406	0.841025164
LGGA7T8	-652.4294725	-345.9193442	-998.3488167	0.896743445
LGG7019	-703.8720721	-563.3703037	-1267.242376	0.913508156
LGG7299	-1152.838222	-515.3096965	-1668.147919	0.935853685
LGG7006	-317.2393953	424.1999563	106.9605609	0.813478645
LGGA6WH	-1633.165011	-1325.150584	-2958.315595	0.985459168
LGGA7QX	-1275.676272	-361.0999666	-1636.776238	0.934221018
LGGA65S	-1107.677487	-446.1556406	-1553.833128	0.929809096
LGGA6CS	-786.5723148	-428.4764589	-1215.048774	0.910364556
LGGA6UA	311.738527	867.1258614	1178.864388	0.712297043
LGGA6X5	-1379.63302	-1067.785537	-2447.418557	0.969958894
LGG7493	-515.2119644	-447.5680992	-962.7800636	0.89442064
LGG6667	-1065.704147	-765.4083476	-1831.112495	0.944014734
LGG6406	-938.1804645	-398.5242603	-1336.704725	0.917608648
LGGA7TA	-721.323252	-179.3695288	-900.6927808	0.890307665
LGGA6X4	-1769.029088	-1197.202782	-2966.23187	0.985655944
LGGA7RR	-1057.795715	-464.3167862	-1522.112502	0.928085338
LGG8104	-802.2504545	-807.8930857	-1610.14354	0.932819431
LGGA74K	-766.7988678	-601.6689902	-1368.467858	0.919451926
LGGA64X	-1378.277921	-1075.782681	-2454.060602	0.970195614
LGG8107	-1212.103148	-1562.695253	-2774.798401	0.980525052
LGGA710	-866.1003901	20.85287279	-845.2475173	0.886572176
LGGA6CX	-786.0211326	-190.9541844	-976.9753171	0.895350583
LGG6666	-681.6524991	-675.3080586	-1356.960558	0.918786441
LGGA7CA	-1533.744218	-1189.278139	-2723.022357	0.979004129
LGG7486	-1049.750733	-689.9367604	-1739.687493	0.939502515
LGG6397.1	-1006.291005	-1051.985726	-2058.276731	0.954488572
LGGA6X8	-1436.786776	-1061.018934	-2497.80571	0.971731625
LGGA76K	-1274.106629	-1785.283438	-3059.390067	0.987871532
LGGA4XD	-1263.14975	-960.1088878	-2223.258638	0.961430772
LGGA669.1	-1173.74596	-658.6015473	-1832.347508	0.944074526
LGGA858	-278.0025513	498.4716515	220.4691002	0.8036758
LGG7294	-1374.953183	-1276.280176	-2651.233359	0.976801785
LGGA8XE.1	-770.3313137	-173.4429336	-943.7742473	0.893169473
LGGA7C3	-1198.30935	-1258.801068	-2457.110418	0.970304
LGGA85E	-1643.852241	-1370.677169	-3014.52941	0.986827642
LGGA6J1	-1158.885091	-645.8612471	-1804.746338	0.942730861
LGGA65Z	-1629.335502	-1310.180329	-2939.51583	0.984986528
LGGA8CD	-705.7692227	-177.8724256	-883.6416483	0.889165155
LGG8019	-1332.25126	-1779.764822	-3112.016083	0.989041515
LGGA6IZ	-1562.01371	-822.2784354	-2384.292146	0.967663101
LGGA5F1	-858.7857545	-494.3802416	-1353.165996	0.918566421
LGGA72U	141.2543493	49.03739997	190.2917493	0.806303868
LGG4943	-1080.725692	-695.0626302	-1775.788322	0.941304508
LGGA5EW	-962.3349959	-607.946743	-1570.281739	0.93069501
LGG5322	-843.271341	109.4762067	-733.7951342	0.878885933
LGGA7YM	-1334.776358	-989.8641998	-2324.640558	0.965417326
LGGA6WG	176.5530791	111.633455	288.1865342	0.797721144
LGG8319	-1313.129668	-1105.67766	-2418.807328	0.968928663
LGGA84R	-1397.360266	-1737.708164	-3135.068431	0.989535431
LGGA6TW	-948.6327109	-987.1978278	-1935.830539	0.948974085
LGGA7J2	-1571.311576	-1411.131159	-2982.442735	0.986054746
LGG5870.1	-915.3012363	-735.7606805	-1651.061917	0.934966942
LGGA64P	-1091.133396	-903.3855289	-1994.518925	0.951655542
LGG7014	-985.1613677	-667.7135008	-1652.874868	0.935061311
LGG7884	-1374.43703	-1352.35405	-2726.791079	0.979116745
LGGA66D	-931.6486817	-130.4528497	-1062.101531	0.90084558
LGG7304.1	-1866.623267	-1470.701288	-3337.324555	0.993382539
LGGA6WP	-1198.058874	-456.9895272	-1655.048401	0.935174362
LGG8191	-870.151669	-327.196066	-1197.347735	0.909286286
LGG7470	-1114.700935	-1026.057965	-2140.758901	0.958029535
LGG6186	-1182.022027	-867.388651	-2049.410678	0.954099615
LGG8321	-961.7985855	-638.3743436	-1600.172929	0.932291043
LGGA74J	-1381.204468	-762.8014264	-2144.005894	0.958166059
LGGA6ML	-1639.778663	-1413.759066	-3053.537729	0.987737779
LGG6407.2	-1105.638186	-829.8512879	-1935.489474	0.948958295
LGGA89V	-873.0562043	-551.8662834	-1424.922488	0.922678741
LGG7481	-1332.833298	-1413.423152	-2746.25645	0.979693631
LGGA4MT	-1219.03267	-974.4152753	-2193.447945	0.960218002
LGGA84L	-735.2850991	-227.4536297	-962.7387288	0.894417927
LGGA4XH	-1446.614404	-1604.24543	-3050.859834	0.987676334
LGG7491	-1384.964247	-1296.28087	-2681.245117	0.977735695
LGGA733	-1344.190804	-1220.362315	-2564.553118	0.973998079
LGG4938	-928.6791875	-634.5914197	-1563.270607	0.930318057
LGGA64O	-857.2887126	-709.042834	-1566.331547	0.93048275
LGG6188	-590.1611725	-180.1428952	-770.3040677	0.881429756
LGGA6CU	-991.3253665	-461.5726005	-1452.897967	0.92425429
LGGA89Z	-480.4579262	237.6482272	-242.809699	0.842253955
LGGA8CF	-712.8362517	405.0682826	-307.7679691	0.847355791
LGG5270	-628.2988497	-640.9835948	-1269.282444	0.913629941
LGG8114	-326.5790543	244.8878346	-81.69121977	0.829270163
LGGA6TU	-863.3533589	-106.7087886	-970.0621475	0.894898181
LGG7616	-367.1031555	167.8460154	-199.2571401	0.838790416
LGG8010	-1044.477499	-1002.579333	-2047.056832	0.953996079
LGGA7UU	-1253.022932	-937.3781766	-2190.401109	0.960093014
LGG7495	-1372.39688	-1485.141781	-2857.538661	0.982837943
LGG7677	-1305.584357	-1258.319342	-2563.9037	0.973976478
LGGA730	-1188.066987	-1186.424814	-2374.491802	0.967299224
LGGA5TY	-110.0714969	635.0787974	525.0073005	0.776280684
LGG8015	-787.7360781	-680.6476833	-1468.383761	0.925119733
LGG6393	-1614.069374	-1488.486756	-3102.556129	0.98883555
LGGA7YU	-1284.955347	-987.6330029	-2272.58835	0.963397173
LGG5394	-1622.168135	-1527.240721	-3149.408856	0.98983697
LGG8018	-52.25184812	-182.6306575	-234.8825056	0.841626099
LGG7482	-657.1037946	-92.1459303	-749.2497249	0.879965844
LGGA7YY	-1218.726361	-1360.472108	-2579.198469	0.974482871
LGGA5TR	-309.1200368	1070.311935	761.1918977	0.753963581
LGG5311	-1440.995404	-1507.751268	-2948.746672	0.985219536
LGGA7Z2	-1396.990714	-1467.990819	-2864.981534	0.983038896
LGGA84T	-1134.865464	-658.1654093	-1793.030873	0.942155855
LGGA4MT.1	-1377.12502	-980.4902817	-2357.615302	0.966667926
LGG6395	-1096.794984	-639.2053286	-1736.000313	0.939316982
LGG8189	-1500.854786	-1916.932636	-3417.787422	0.994669746
LGG4941	-575.6053008	240.6114243	-334.9938765	0.849471234
LGG7684	-819.3990545	-203.782462	-1023.181516	0.898350649
LGGA83Z	-1719.73371	-707.7402422	-2427.473952	0.969242535
LGGA6U9	-450.7996085	258.678032	-192.1215765	0.838219685
LGGA843	-1329.998436	-909.3925371	-2239.390973	0.962079398
LGGA65V	-1361.691246	-871.2332911	-2232.924538	0.961820052
LGGA7R7	97.77585176	542.4045198	640.1803716	0.765512883
LGG7610	-1323.818669	-1347.652844	-2671.471513	0.977433641
LGG7009	-1582.359054	-1610.209605	-3192.56866	0.99071803
LGG5274	-819.2309053	-387.4623398	-1206.693245	0.909856339
LGG5275	-1393.219809	-875.3136872	-2268.533496	0.963237441
LGGA7YJ	-909.7699734	74.09396336	-835.67601	0.885921368
LGGA84M	-1761.706562	-1508.578604	-3270.285166	0.992204239
LGGA4MX	-1499.617275	-828.2444697	-2327.861745	0.96554049
LGGA74H	-440.6407645	-214.6540105	-655.294775	0.873330895
LGGA6X3	-1187.872123	-766.7248009	-1954.596924	0.949839185
LGGA5F0	-1816.08685	-1810.578026	-3626.664876	0.997363248
GBM5410	907.5486898	2112.344486	3019.893175	0.499068788
GBM882	-103.8327251	704.3566129	600.5238878	0.769245315
GBM5411	-439.0677333	-191.7958935	-630.8636268	0.871578342
GBM5222	-262.2933877	570.2175163	307.9241286	0.79597068
GBM4932	-975.36941	-175.9983553	-1151.367765	0.906456722
GBM139	1210.098761	2329.647695	3539.746456	0.431554601
GBM2616	-652.890797	-99.68462396	-752.575421	0.880197639
GBM1402	-553.3273741	-34.79953794	-588.126912	0.86848571
GBM4213	410.9454225	909.009155	1319.954578	0.697609149
GBM821	-680.4474193	-823.0658729	-1503.513292	0.927065262
GBM4928	-266.5555506	334.6486518	68.0931012	0.816783556
GBM957	-261.4055144	51.11507831	-210.2904361	0.839671092
GBM125	-100.9354431	-89.75223991	-190.687683	0.838104885
GBM5417	-990.018286	-817.1942574	-1807.212543	0.942851549
GBM4097	294.251595	359.9017089	654.1533039	0.764191577
GBM5418	-476.6511109	360.7074943	-115.9436166	0.832069475
GBM4065	149.0973534	998.7783261	1147.875679	0.715482354
GBM168	232.9606189	722.2510765	955.2116953	0.734951481
GBM190	588.3569241	801.2628099	1389.619734	0.690246066
GBM5960	-1403.740568	-1339.60228	-2743.342848	0.979607791
GBM138	142.9891803	639.7718688	782.7610491	0.751879942
GBM1444	-221.1039487	385.2893137	164.185365	0.808564644
GBM4925	-1095.866379	-956.9218269	-2052.788206	0.954247979
GBM616	-702.9618633	-60.84615085	-763.8080142	0.880978982
GBM5132	-550.0101739	-215.3966309	-765.4068049	0.88109
GBM55	1176.954398	1097.245105	2274.199503	0.590745932
GBM132	449.2565173	1248.590106	1697.846623	0.656813367
GBM2486	96.71698092	1439.232694	1535.949675	0.674545987
GBM1787	-428.0384186	162.9491617	-265.0892569	0.844012447
GBM211	-794.5524127	-414.211952	-1208.764365	0.909982441
GBM5859	-383.2014135	384.7287353	1.527321815	0.822381846
GBM2563	-572.2354481	-329.2626394	-901.4980875	0.890361487
GBM5216	-334.6081419	-128.5859458	-463.1940877	0.859249436
GBM2509	-797.2046678	24.05807091	-773.1465969	0.881626753
GBM2625	-737.9252372	-380.9795076	-1118.904745	0.904434102
GBM742	-1191.385137	-765.7231494	-1957.108286	0.949954408
GBM5413	267.5704765	403.9272059	671.4976824	0.762546989
GBM125.1	-808.6640492	-759.3222948	-1567.986344	0.930571707
GBM1442	-892.9301859	-535.5902834	-1428.520469	0.922882248
GBM646	-128.2605558	566.3678064	438.1072506	0.784258482
GBM2634	-830.7731331	-874.4309611	-1705.204094	0.937756621
GBM219	-528.1550363	194.7301234	-333.4249129	0.849349694
GBM5133	-979.8494271	-994.4484956	-1974.297923	0.950739614
GBM1045	533.0510839	1177.810881	1710.861965	0.65537155
GBM2561	-346.5288776	615.2149839	268.6861063	0.799443999
GBM1831	65.98674137	599.3679729	665.3547143	0.763130029
GBM2521	-1053.789496	-1007.924235	-2061.713731	0.95463892
GBM174	-887.0721837	-750.9840348	-1638.056219	0.934288019
GBM3653	-900.5836844	70.60941949	-829.9742649	0.885532851
GBM187	-416.7243006	242.8862773	-173.8380233	0.836753097
GBM5299	-508.5161047	88.68097709	-419.8351276	0.855976204
GBM158	-495.6366903	272.182759	-223.4539313	0.840718919
GBM1390	-1351.780005	-911.7084862	-2263.488491	0.963038227
GBM1834	-318.3022058	489.9560959	171.6538901	0.807919091
GBM3915	289.0374404	587.8400291	876.8774696	0.74270012
GBM2524	-236.4472751	340.2097827	103.7625076	0.813751577
GBM750	152.9556987	431.6354062	584.5911049	0.770737561
GBM2526	-860.5618096	267.4968585	-593.0649512	0.868844799
GBM2528	-403.1289845	-1017.251736	-1420.380721	0.922421485
GBM156	-160.915235	394.2994848	233.3842498	0.802546231
GBM2562	-117.8994255	212.4983316	94.59890615	0.814532636
GBM1747	-636.9355053	559.7731028	-77.16240253	0.82889847
GBM2519	-1.555173586	749.9994793	748.4443057	0.755191481
GBM747	-1267.076231	-700.1960221	-1967.272253	0.95041942
GBM210	359.4420432	1069.610897	1429.05294	0.686046232
GBM130	1187.447735	1928.624265	3116.072001	0.486785387
GBM744	-893.2441967	-492.3454982	-1385.589695	0.920437251
GBM2620	-523.0676246	-293.0287079	-816.0963326	0.884584615
GBM789	65.80146585	961.1729468	1026.974413	0.727767568
GBM141	440.5900322	1294.630698	1735.22073	0.652666704
GBM156.1	-195.7419676	465.1485971	269.4066295	0.799380458
GBM2564	-353.0175791	167.7421764	-185.2754027	0.837671236
GBM1825	-1056.24454	-760.7693519	-1817.013892	0.943329975
GBM171	1233.302158	2259.87717	3493.179328	0.437710698
GBM2632	16.0059263	771.1527568	787.1586831	0.751454193
GBM1823	-95.07588098	929.9409027	834.8650217	0.746815503
GBM3650	-943.2704474	-247.8138287	-1191.084276	0.908903273
GBM211.1	-119.453267	515.8608769	396.4076099	0.788041459
GBM238	-345.6304202	385.3832426	39.75282241	0.819176583
GBM4065.1	221.4814089	190.117019	411.5984278	0.786666764
GBM1389	850.450821	957.7248623	1808.175683	0.644515858
GBM2624	-1510.376852	-1361.647979	-2872.024831	0.983227981
GBM3652	-1241.661618	-648.7344032	-1890.396021	0.946849817
GBM5207	-131.2925715	-281.0321225	-412.324694	0.855405703
GBM5220	-662.7627558	69.85017815	-592.9125777	0.868833725
GBM2558	-269.9665034	-192.0178755	-461.9843789	0.859158585
GBM1830	108.7437115	280.6737429	389.4174544	0.788672718
GBM5412	630.9772067	1360.700809	1991.678016	0.623689516
GBM5416	-1349.345716	-1124.81457	-2474.160286	0.97090634
GBM5408	-646.8085863	-415.6748411	-1062.483427	0.900869915
GBM2554	-275.764329	466.8204824	191.0561534	0.806237493
GBM2559	-537.3822509	-283.9925224	-821.3747733	0.884945707
GBM618	-1154.47197	-1069.182923	-2223.654893	0.961446768
GBM743	-569.4203874	-158.7176028	-728.1379902	0.878489501
GBM5204	-706.5803987	-158.2125638	-864.7929625	0.887895717
GBM211.2	124.2699527	790.7946304	915.0645831	0.738934943
GBM5215	269.8301129	219.4339106	489.2640236	0.779577437
GBM1980	265.5444692	705.1011977	970.6456668	0.733413297
GBM5139	-424.4464537	-18.31313343	-442.7595871	0.857711134
GBM2572	-488.9117169	-12.26162095	-501.1733379	0.862087954
GBM386	-719.7232988	-923.2365373	-1642.959836	0.934544398
GBM210.1	-288.5260821	740.9300651	452.4039829	0.782954716
GBM5208	-222.4880597	18.48936743	-203.9986922	0.839169156
GBM1835	-977.5962767	-1066.809112	-2044.405389	0.953879317
GBM2513	459.8538537	1073.996588	1533.850442	0.674773436
GBM1837	-626.1829632	33.97230569	-592.2106575	0.868782708
GBM1832	77.23726026	776.3476554	853.5849157	0.744985271
GBM686	-613.9097868	-279.1447216	-893.0545084	0.889796552
GBM5856	-291.3446278	-73.61597706	-364.9606049	0.851783952
GBM1753	431.1583114	756.1484042	1187.306716	0.711426704
GBM5218	1160.22775	1005.985413	2166.213162	0.603460798
GBM1804	-665.4217622	-546.5486896	-1211.970452	0.910177479
GBM152	-180.0326377	757.9655777	577.93294	0.771359909
GBM47	14.06551927	350.8629489	364.9284682	0.790877686
GBM2523	-1164.643097	-644.11764	-1808.760737	0.94292725
GBM846	-387.2703449	468.3132483	81.04290345	0.815685378
GBM2570	-377.8066779	310.449082	-67.35759587	0.828092507
GBM817	28.47520714	1056.670859	1085.146066	0.72188491
GBM5209	-750.4951518	-626.4605234	-1376.955675	0.919941108
GBM221	-983.4666036	-1307.216681	-2290.683284	0.964105823
GBM745	-282.5383676	259.0856923	-23.45267532	0.824462472
GBM2567	-196.2654237	505.366794	309.1013703	0.795866063
GBM184	149.8815744	1041.496685	1191.37826	0.711006568
GBM2615	-203.5283397	337.9943495	134.4660098	0.811123843
GBM4929	-577.8735069	-418.2253944	-996.0989013	0.896597239
GBM190.1	1344.596007	1211.098842	2555.694849	0.556911621
GBM178	-469.8300778	259.9996427	-209.8304351	0.839634419
GBM4927	130.3859092	232.2266957	362.6126048	0.791085676
GBM2638	48.21899681	536.1415155	584.3605123	0.770759127
GBM5295	-482.3850462	629.5009504	147.1159042	0.810036417
GBM619	-164.4659358	712.6735655	548.2076297	0.774129377
GBM1970	-768.1350813	-535.9134012	-1304.048483	0.915692745
GBM5414	-414.4867893	611.7872884	197.300499	0.805694903
GBM1982	82.63436958	647.2916736	729.9260432	0.756970524
GBM645	540.5297877	1441.123617	1981.653405	0.624839068
GBM2629	-413.3173861	327.6344292	-85.68295697	0.829597472
GBM2571	-1089.271807	-641.4808849	-1730.752692	0.939052455
GBM157	-178.1943014	8.050323833	-170.1439776	0.836456052
GBM1597	-773.1597355	-242.2496944	-1015.40943	0.897848912
GBM4931	-1202.526645	-833.0547471	-2035.581392	0.953489692
GBM878	-81.07707619	459.7141766	378.6371004	0.789644629
GBM5134	-824.2079693	-511.7914503	-1335.99942	0.917567491
GBM5136	-78.08936021	461.2222675	383.1329073	0.789239546
GBM871	-612.4135769	-1289.076995	-1901.490571	0.947372427
GBM4926	-879.1659458	-575.6750298	-1454.840976	0.924363139
GBM790	-1038.962876	-1093.926706	-2132.889583	0.957697757
GBM5858	-209.6168641	122.8102978	-86.80656627	0.829689553
GBM5135	-176.0541544	123.4829399	-52.57121453	0.82687381
