# Supplementary material for: High expression of six-transmembrane epithelial antigen of prostate 3 promotes the migration and invasion and predicts unfavorable prognosis in glioma
Source: PeerJ. 2023 Mar 28;11:e15136. doi: 10.7717/peerj.15136 (PMC10065001; doi:10.7717/peerj.15136)
Supplement: Supplemental Information 12 — The role of STEAP3 in the immune microenvironment of glioma. [file peerj-11-15136-s012.zip › raw data for Figure 7/Raw data for Figure 7H-J/Figure 7H.xlsx]

## Sheet: Sheet1
	Responder	Nonresponder
STEAP3 Low	208	125
STEAP3 High	100	233
	STEAP3 Low	STEAP3 High
Responder	208	100
Nonresponder	125	233
