# Supplementary material for: High expression of six-transmembrane epithelial antigen of prostate 3 promotes the migration and invasion and predicts unfavorable prognosis in glioma
Source: PeerJ. 2023 Mar 28;11:e15136. doi: 10.7717/peerj.15136 (PMC10065001; doi:10.7717/peerj.15136)
Supplement: Supplemental Information 12 — The role of STEAP3 in the immune microenvironment of glioma. [file peerj-11-15136-s012.zip › raw data for Figure 7/Raw data for Figure 7H-J/TIDE.xlsx]

## Sheet: Sheet1
Genes	No benefits	Responder	TIDE	IFNG	MSI Expr Sig	Type	values
TCGA-WY-A85E-01	FALSE	FALSE	0.38	-0.27	0.48	G1(n=333)	2.40694
TCGA-WY-A85D-01	FALSE	TRUE	-0.93	-0.79	0.63	G1(n=333)	2.12945
TCGA-WY-A85C-01	FALSE	TRUE	-0.66	-0.4	0.48	G1(n=333)	1.5033
TCGA-WY-A85B-01	FALSE	TRUE	-0.93	-0.13	0.42	G1(n=333)	2.10222
TCGA-WY-A85A-01	FALSE	TRUE	-0.71	0.04	0.55	G1(n=333)	1.87212
TCGA-WY-A859-01	FALSE	FALSE	0.05	-1.09	0.68	G1(n=333)	1.15186
TCGA-WY-A858-01	FALSE	FALSE	1.17	0.26	0.4	G1(n=333)	3.12102
TCGA-WH-A86K-01	FALSE	TRUE	-0.82	0.01	0.58	G1(n=333)	1.89336
TCGA-W9-A837-01	FALSE	TRUE	-0.07	-0.98	0.72	G1(n=333)	2.03851
TCGA-VW-A8FI-01	FALSE	FALSE	0.19	1.16	0.38	G2(n=333)	4.95037
TCGA-VW-A7QS-01	FALSE	FALSE	0.66	-0.49	0.79	G2(n=333)	3.58786
TCGA-VV-A86M-01	FALSE	TRUE	-0.44	0.22	0.47	G1(n=333)	1.8309
TCGA-VV-A829-01	FALSE	FALSE	0.26	-0.01	0.65	G1(n=333)	3.15594
TCGA-VM-A8CH-01	FALSE	TRUE	-0.83	-0.05	0.45	G1(n=333)	1.74739
TCGA-VM-A8CF-01	FALSE	TRUE	-1.28	0.2	0.76	G2(n=333)	3.70367
TCGA-VM-A8CE-01	FALSE	FALSE	0.1	-0.93	0.5	G1(n=333)	2.62047
TCGA-VM-A8CD-01	FALSE	TRUE	-0.07	2.1	0.67	G2(n=333)	5.09493
TCGA-VM-A8CB-01	FALSE	FALSE	0.19	-0.43	0.87	G1(n=333)	1.19793
TCGA-VM-A8CA-01	FALSE	FALSE	1.11	-0.06	0.78	G2(n=333)	3.95923
TCGA-VM-A8C9-01	FALSE	FALSE	1.34	0.92	0.8	G2(n=333)	5.82669
TCGA-VM-A8C8-01	FALSE	TRUE	-0.46	-0.68	0.8	G1(n=333)	2.78589
TCGA-TQ-A8XE-01	FALSE	FALSE	0.11	-0.79	0.68	G1(n=333)	2.73318
TCGA-TQ-A7RW-01	FALSE	TRUE	-0.93	0.18	0.33	G2(n=333)	4.09796
TCGA-TQ-A7RV-01	FALSE	TRUE	-0.17	-0.8	0.51	G1(n=333)	2.71999
TCGA-TQ-A7RU-01	FALSE	FALSE	0.63	-0.78	0.45	G1(n=333)	1.80867
TCGA-TQ-A7RS-01	FALSE	FALSE	0.29	-1.14	0.63	G1(n=333)	2.0686
TCGA-TQ-A7RR-01	FALSE	TRUE	-0.95	-0.59	0.37	G2(n=333)	3.78181
TCGA-TQ-A7RQ-01	FALSE	FALSE	0.15	-1.25	0.64	G1(n=333)	2.38344
TCGA-TQ-A7RP-01	FALSE	FALSE	0.58	0.01	0.79	G2(n=333)	5.69992
TCGA-TQ-A7RO-01	FALSE	FALSE	0	-0.33	0.47	G1(n=333)	2.18786
TCGA-TQ-A7RN-01	FALSE	FALSE	0.51	-0.64	0.54	G1(n=333)	1.95516
TCGA-TQ-A7RM-01	FALSE	FALSE	1.7	-0.99	0.29	G1(n=333)	1.77535
TCGA-TQ-A7RK-01	FALSE	FALSE	0.13	-0.76	0.47	G1(n=333)	0.894604
TCGA-TQ-A7RJ-01	FALSE	TRUE	-1.13	-0.72	0.48	G1(n=333)	3.32278
TCGA-TQ-A7RI-01	FALSE	TRUE	-0.34	-0.82	0.39	G1(n=333)	2.9412
TCGA-TQ-A7RH-01	FALSE	TRUE	-1.47	-0.28	0.33	G1(n=333)	2.86552
TCGA-TQ-A7RG-01	FALSE	TRUE	-0.35	-0.39	0.56	G1(n=333)	2.63164
TCGA-TQ-A7RF-01	FALSE	TRUE	-0.06	-0.36	0.72	G1(n=333)	2.51182
TCGA-TM-A84T-01	FALSE	TRUE	-0.6	-0.72	0.43	G1(n=333)	2.42312
TCGA-TM-A84S-01	FALSE	TRUE	-0.07	-0.27	0.64	G2(n=333)	3.64245
TCGA-TM-A84R-01	FALSE	TRUE	-0.13	-0.75	0.81	G1(n=333)	1.96047
TCGA-TM-A84Q-01	FALSE	TRUE	-0.54	0.09	0.56	G1(n=333)	3.23053
TCGA-TM-A84O-01	FALSE	FALSE	0.46	-0.32	0.42	G2(n=333)	4.216
TCGA-TM-A84M-01	FALSE	FALSE	0.86	-0.81	0.48	G1(n=333)	0.588325
TCGA-TM-A84L-01	FALSE	TRUE	-1.19	-0.61	0.42	G1(n=333)	2.74132
TCGA-TM-A84J-01	FALSE	FALSE	1.64	-0.97	0.15	G2(n=333)	4.05209
TCGA-TM-A84I-01	FALSE	FALSE	0.73	-0.02	0.25	G1(n=333)	2.59304
TCGA-TM-A84H-01	FALSE	TRUE	-0.33	-1.09	0.33	G1(n=333)	2.69835
TCGA-TM-A84G-01	FALSE	FALSE	0.59	-0.62	0.49	G2(n=333)	4.21268
TCGA-TM-A84F-01	FALSE	FALSE	1.79	2.92	0.61	G2(n=333)	3.99089
TCGA-TM-A84C-01	FALSE	FALSE	1.02	0.53	0.3	G2(n=333)	5.54986
TCGA-TM-A84B-01	FALSE	FALSE	1	0.45	0.42	G2(n=333)	6.82063
TCGA-TM-A7CF-01	FALSE	TRUE	-0.41	-0.65	0.53	G1(n=333)	1.37189
TCGA-TM-A7CA-01	FALSE	TRUE	-0.38	-0.86	0.47	G1(n=333)	1.8673
TCGA-TM-A7C5-01	FALSE	TRUE	-0.04	-0.27	0.58	G1(n=333)	1.09255
TCGA-TM-A7C4-01	FALSE	TRUE	-0.06	-0.82	0.58	G1(n=333)	1.91808
TCGA-TM-A7C3-01	FALSE	FALSE	1.09	0.33	0.2	G2(n=333)	5.30125
TCGA-S9-A89Z-01	FALSE	FALSE	0.23	0.91	0.32	G1(n=333)	2.55827
TCGA-S9-A89V-01	FALSE	FALSE	0.16	-0.53	0.3	G2(n=333)	5.36568
TCGA-S9-A7R8-01	FALSE	TRUE	-0.6	-0.49	0.39	G1(n=333)	3.08282
TCGA-S9-A7R7-01	FALSE	TRUE	-0.03	0.76	0.23	G2(n=333)	5.29345
TCGA-S9-A7R4-01	FALSE	TRUE	-0.99	-0.09	0.3	G1(n=333)	2.54137
TCGA-S9-A7R3-01	FALSE	TRUE	-1.06	-0.4	0.57	G1(n=333)	2.50965
TCGA-S9-A7R2-01	FALSE	TRUE	-1.27	0.41	0.44	G2(n=333)	5.1679
TCGA-S9-A7R1-01	FALSE	TRUE	-0.1	-0.27	0.75	G1(n=333)	0.988848
TCGA-S9-A7QZ-01	FALSE	FALSE	0.29	-0.84	0.58	G1(n=333)	2.28573
TCGA-S9-A7QY-01	FALSE	TRUE	-0.36	-0.58	0.62	G1(n=333)	2.39687
TCGA-S9-A7QX-01	FALSE	TRUE	-0.78	-0.55	0.52	G1(n=333)	2.53869
TCGA-S9-A7QW-01	FALSE	FALSE	0.57	-0.52	0.77	G2(n=333)	3.66333
TCGA-S9-A7J3-01	FALSE	TRUE	-1.11	-0.33	0.49	G1(n=333)	2.60628
TCGA-S9-A7J2-01	FALSE	FALSE	0.52	-1.24	0.53	G1(n=333)	2.61901
TCGA-S9-A7J1-01	FALSE	TRUE	-0.49	-0.25	0.49	G1(n=333)	2.74816
TCGA-S9-A7J0-01	FALSE	FALSE	1.17	-0.69	0.16	G2(n=333)	3.48108
TCGA-S9-A7IZ-01	FALSE	TRUE	-0.61	-0.1	0.49	G1(n=333)	2.93102
TCGA-S9-A7IY-01	FALSE	FALSE	0.91	-0.21	0.58	G1(n=333)	2.51624
TCGA-S9-A7IX-01	FALSE	FALSE	0.2	0.29	0.24	G2(n=333)	4.9342
TCGA-S9-A7IS-01	FALSE	FALSE	1.35	0.22	0.24	G2(n=333)	4.7219
TCGA-S9-A7IQ-01	FALSE	TRUE	-0.01	-1.17	0.81	G1(n=333)	2.09221
TCGA-S9-A6WQ-01	FALSE	TRUE	-1.18	-0.11	0.55	G2(n=333)	3.52579
TCGA-S9-A6WP-01	FALSE	FALSE	0.61	-0.08	0.42	G1(n=333)	2.35547
TCGA-S9-A6WO-01	FALSE	TRUE	-1.45	-0.6	0.47	G1(n=333)	2.28202
TCGA-S9-A6WN-01	FALSE	FALSE	0.51	1.15	0.43	G2(n=333)	5.59483
TCGA-S9-A6WM-01	FALSE	FALSE	1.57	0.06	0.32	G2(n=333)	5.92339
TCGA-S9-A6WL-01	FALSE	FALSE	0.81	-0.52	0.4	G1(n=333)	2.12568
TCGA-S9-A6WI-01	FALSE	TRUE	-0.53	-0.56	0.86	G1(n=333)	1.68077
TCGA-S9-A6WH-01	FALSE	TRUE	-0.26	-0.9	0.72	G1(n=333)	2.16556
TCGA-S9-A6WG-01	FALSE	FALSE	1.14	0.29	0.26	G2(n=333)	3.58926
TCGA-S9-A6WE-01	FALSE	FALSE	0.06	-0.91	0.68	G1(n=333)	1.12737
TCGA-S9-A6WD-01	FALSE	TRUE	-0.05	-0.56	0.75	G1(n=333)	2.04425
TCGA-S9-A6UB-01	FALSE	FALSE	0.45	-1.14	0.67	G2(n=333)	4.343
TCGA-S9-A6UA-01	FALSE	FALSE	0.77	1.41	0.21	G2(n=333)	5.36439
TCGA-S9-A6U9-01	FALSE	TRUE	-1.71	-0.2	0.36	G1(n=333)	2.46161
TCGA-S9-A6U8-01	FALSE	TRUE	-1.28	-0.78	0.38	G1(n=333)	2.77575
TCGA-S9-A6U6-01	FALSE	TRUE	-0.62	-0.59	0.62	G1(n=333)	2.42849
TCGA-S9-A6U5-01	FALSE	FALSE	0.71	0.72	0.58	G1(n=333)	2.79146
TCGA-S9-A6U2-01	FALSE	TRUE	-0.05	-0.48	0.49	G1(n=333)	2.31742
TCGA-S9-A6U1-01	FALSE	TRUE	-0.3	-1.04	0.43	G1(n=333)	1.47933
TCGA-S9-A6U0-01	FALSE	FALSE	0.7	1.75	0.13	G2(n=333)	6.25279
TCGA-S9-A6TZ-01	FALSE	TRUE	-0.82	0.1	0.39	G2(n=333)	4.12412
TCGA-S9-A6TY-01	FALSE	FALSE	0.25	-0.99	0.78	G1(n=333)	1.4546
TCGA-S9-A6TX-01	FALSE	FALSE	0.12	-0.61	0.56	G1(n=333)	2.41808
TCGA-S9-A6TW-01	FALSE	FALSE	0.4	0	0.58	G1(n=333)	3.10534
TCGA-S9-A6TV-01	FALSE	TRUE	-0.3	2.21	0.54	G2(n=333)	4.43354
TCGA-S9-A6TU-01	FALSE	TRUE	-1.45	-0.28	0.35	G1(n=333)	2.90558
TCGA-S9-A6TS-01	FALSE	TRUE	-0.49	-0.4	0.42	G1(n=333)	2.11026
TCGA-RY-A847-01	FALSE	TRUE	-1.31	0.08	0.63	G1(n=333)	2.9259
TCGA-RY-A845-01	FALSE	TRUE	-0.22	-0.87	0.53	G1(n=333)	2.88071
TCGA-RY-A843-01	FALSE	TRUE	-0.66	-0.41	0.71	G1(n=333)	1.98565
TCGA-RY-A840-01	FALSE	FALSE	0.74	-0.39	0.78	G1(n=333)	2.8007
TCGA-RY-A83Z-01	FALSE	FALSE	0.46	-0.58	0.72	G1(n=333)	3.32688
TCGA-RY-A83Y-01	FALSE	TRUE	-0.43	-0.15	0.75	G1(n=333)	1.15659
TCGA-RY-A83X-01	FALSE	FALSE	0.24	-1.34	0.56	G1(n=333)	2.39512
TCGA-R8-A73M-01	FALSE	FALSE	0.5	-0.67	0.85	G1(n=333)	1.41137
TCGA-R8-A6MO-01	FALSE	FALSE	0.15	-0.52	0.6	G1(n=333)	1.84583
TCGA-R8-A6ML-01	FALSE	FALSE	0.49	-0.61	0.67	G1(n=333)	2.07293
TCGA-R8-A6MK-01	FALSE	FALSE	0.04	-0.47	0.72	G1(n=333)	2.25819
TCGA-QH-A870-01	FALSE	TRUE	-0.36	-0.63	0.74	G1(n=333)	3.09562
TCGA-QH-A86X-01	FALSE	FALSE	0.27	-0.73	0.64	G1(n=333)	1.84748
TCGA-QH-A6XC-01	FALSE	FALSE	0.42	0.63	0.46	G2(n=333)	5.16621
TCGA-QH-A6XA-01	FALSE	TRUE	-0.71	-0.84	0.56	G1(n=333)	2.1112
TCGA-QH-A6X9-01	FALSE	TRUE	-0.49	-1.03	0.55	G2(n=333)	4.12619
TCGA-QH-A6X8-01	FALSE	TRUE	-0.54	-0.92	0.54	G2(n=333)	4.33995
TCGA-QH-A6X5-01	FALSE	TRUE	-0.21	-0.4	0.7	G1(n=333)	2.96222
TCGA-QH-A6X4-01	FALSE	TRUE	-0.35	-0.94	0.44	G1(n=333)	1.55016
TCGA-QH-A6X3-01	FALSE	TRUE	-0.43	-0.11	0.66	G1(n=333)	1.15186
TCGA-QH-A6CZ-01	FALSE	TRUE	-0.18	-1	0.71	G1(n=333)	1.68437
TCGA-QH-A6CY-01	FALSE	TRUE	-0.51	-0.46	0.78	G1(n=333)	1.51061
TCGA-QH-A6CX-01	FALSE	FALSE	0.76	0.06	0.65	G2(n=333)	6.00887
TCGA-QH-A6CW-01	FALSE	TRUE	-0.71	-0.71	0.36	G1(n=333)	2.61502
TCGA-QH-A6CV-01	FALSE	FALSE	0.35	0.24	0.19	G2(n=333)	6.17811
TCGA-QH-A6CU-01	FALSE	TRUE	-0.81	0.04	0.85	G2(n=333)	3.41568
TCGA-QH-A6CS-01	FALSE	TRUE	-0.51	-0.06	0.78	G1(n=333)	2.85651
TCGA-QH-A65Z-01	FALSE	TRUE	-0.16	-0.79	0.71	G1(n=333)	1.05395
TCGA-QH-A65X-01	FALSE	FALSE	0.68	0.65	0.77	G1(n=333)	0.872238
TCGA-QH-A65V-01	FALSE	TRUE	-0.37	-0.38	0.84	G1(n=333)	2.31438
TCGA-QH-A65S-01	FALSE	TRUE	-0.79	-0.53	0.61	G1(n=333)	2.49434
TCGA-QH-A65R-01	FALSE	FALSE	0.15	-0.42	0.79	G1(n=333)	0.965175
TCGA-P5-A781-01	FALSE	TRUE	-0.38	-0.5	0.63	G1(n=333)	3.01321
TCGA-P5-A780-01	FALSE	TRUE	-0.73	-0.11	0.36	G1(n=333)	1.93331
TCGA-P5-A77X-01	FALSE	FALSE	0.02	-0.85	0.69	G1(n=333)	2.2756
TCGA-P5-A77W-01	FALSE	TRUE	0	-0.51	0.52	G1(n=333)	0.966578
TCGA-P5-A737-01	FALSE	TRUE	-0.33	-0.4	0.55	G1(n=333)	2.39871
TCGA-P5-A736-01	FALSE	FALSE	1.65	0.27	0.46	G2(n=333)	4.54385
TCGA-P5-A735-01	FALSE	TRUE	-0.16	-1.1	0.53	G1(n=333)	2.69285
TCGA-P5-A733-01	FALSE	TRUE	-0.57	-0.49	0.85	G1(n=333)	1.70801
TCGA-P5-A731-01	FALSE	FALSE	0.8	0.34	0.59	G2(n=333)	5.12682
TCGA-P5-A730-01	FALSE	FALSE	0.76	0.05	0.76	G1(n=333)	1.42498
TCGA-P5-A72Z-01	FALSE	FALSE	0.83	-0.74	0.43	G1(n=333)	1.68764
TCGA-P5-A72X-01	FALSE	FALSE	1.1	-0.25	0.35	G1(n=333)	1.79535
TCGA-P5-A72W-01	FALSE	FALSE	0.11	-0.18	0.82	G1(n=333)	2.04324
TCGA-P5-A72U-01	FALSE	FALSE	1.07	0.71	0.19	G2(n=333)	6.11144
TCGA-P5-A5F6-01	FALSE	FALSE	0.03	-0.01	0.92	G1(n=333)	2.0696
TCGA-P5-A5F4-01	FALSE	FALSE	0.62	-0.91	0.69	G1(n=333)	2.06416
TCGA-P5-A5F2-01	FALSE	TRUE	-0.41	-0.88	0.68	G1(n=333)	2.16459
TCGA-P5-A5F1-01	FALSE	FALSE	0.03	0.9	0.84	G2(n=333)	3.37505
TCGA-P5-A5F0-01	FALSE	FALSE	0.11	-1.01	0.55	G1(n=333)	1.69657
TCGA-P5-A5EZ-01	FALSE	FALSE	0.46	0.46	0.39	G1(n=333)	2.27289
TCGA-P5-A5EY-01	FALSE	FALSE	0.92	0.28	0.72	G1(n=333)	2.99389
TCGA-P5-A5EX-01	FALSE	FALSE	0.45	1.68	0.52	G2(n=333)	6.55436
TCGA-P5-A5EW-01	FALSE	TRUE	-0.74	-0.87	0.56	G1(n=333)	2.52148
TCGA-P5-A5EV-01	FALSE	TRUE	-0.46	0.55	0.64	G1(n=333)	2.95136
TCGA-P5-A5EU-01	FALSE	FALSE	0.69	2.2	0.3	G2(n=333)	4.93294
TCGA-P5-A5ET-01	FALSE	FALSE	0.53	-1.18	0.69	G1(n=333)	2.14636
TCGA-KT-A7W1-01	FALSE	FALSE	1.32	2.01	0.27	G2(n=333)	5.7624
TCGA-KT-A74X-01	FALSE	FALSE	0.11	-0.07	0.58	G1(n=333)	3.15118
TCGA-IK-8125-01	FALSE	TRUE	-0.04	-0.5	0.59	G1(n=333)	3.04848
TCGA-IK-7675-01	FALSE	FALSE	0.58	-0.63	0.26	G1(n=333)	2.46451
TCGA-HW-A5KM-01	FALSE	TRUE	-2.38	2.63	0.33	G2(n=333)	4.70829
TCGA-HW-A5KL-01	FALSE	TRUE	-1.3	-0.6	0.47	G1(n=333)	2.1697
TCGA-HW-A5KK-01	FALSE	TRUE	-1.34	-0.06	0.27	G2(n=333)	5.32816
TCGA-HW-A5KJ-01	FALSE	FALSE	0.3	-0.38	0.74	G1(n=333)	1.04523
TCGA-HW-8322-01	FALSE	FALSE	0.07	-0.21	0.46	G1(n=333)	2.5864
TCGA-HW-8321-01	FALSE	TRUE	-0.82	-0.02	0.43	G1(n=333)	2.09403
TCGA-HW-8320-01	FALSE	TRUE	-0.5	-0.4	0.47	G1(n=333)	1.95951
TCGA-HW-8319-01	FALSE	TRUE	-0.25	-0.82	0.37	G1(n=333)	2.94203
TCGA-HW-7495-01	FALSE	FALSE	0.05	-1.23	0.59	G2(n=333)	3.37611
TCGA-HW-7493-01	FALSE	TRUE	-0.61	0.45	0.61	G1(n=333)	3.02933
TCGA-HW-7491-01	FALSE	FALSE	0.28	-0.6	0.4	G2(n=333)	3.42718
TCGA-HW-7490-01	FALSE	TRUE	-0.66	0.7	0.68	G1(n=333)	2.12651
TCGA-HW-7489-01	FALSE	TRUE	-0.32	-0.59	0.69	G1(n=333)	2.01418
TCGA-HW-7487-01	FALSE	TRUE	-0.49	-0.66	0.77	G1(n=333)	2.34093
TCGA-HW-7486-01	FALSE	TRUE	-0.99	-0.1	0.58	G1(n=333)	1.92353
TCGA-HT-A74O-01	FALSE	FALSE	1.14	0.69	0.54	G1(n=333)	2.6837
TCGA-HT-A74L-01	FALSE	TRUE	-0.46	-0.69	0.52	G1(n=333)	1.9863
TCGA-HT-A74K-01	FALSE	FALSE	0.55	-0.13	0.64	G1(n=333)	2.36272
TCGA-HT-A74J-01	FALSE	TRUE	-0.57	-0.7	0.42	G1(n=333)	2.56939
TCGA-HT-A74H-01	FALSE	FALSE	1.01	0.3	0.57	G2(n=333)	5.48525
TCGA-HT-A61C-01	FALSE	FALSE	0.25	1.87	0.19	G2(n=333)	4.84685
TCGA-HT-A61B-01	FALSE	TRUE	-0.82	0.91	0.43	G2(n=333)	3.74224
TCGA-HT-A61A-01	FALSE	TRUE	-0.47	-0.71	0.76	G1(n=333)	1.6241
TCGA-HT-A619-01	FALSE	FALSE	0.46	-0.04	0.53	G1(n=333)	0.444561
TCGA-HT-A618-01	FALSE	FALSE	0.61	0.89	0.5	G2(n=333)	3.84996
TCGA-HT-A617-01	FALSE	FALSE	0.6	1.11	0.61	G2(n=333)	4.1687
TCGA-HT-A616-01	FALSE	TRUE	-0.17	-0.74	0.78	G1(n=333)	2.20495
TCGA-HT-A615-01	FALSE	TRUE	-1.73	0.43	0.62	G1(n=333)	2.39504
TCGA-HT-A614-01	FALSE	TRUE	-0.22	-0.63	0.5	G1(n=333)	2.78102
TCGA-HT-A5RC-01	FALSE	FALSE	1.04	-0.25	0.16	G2(n=333)	6.8332
TCGA-HT-A5RB-01	FALSE	TRUE	-0.14	-0.71	0.43	G1(n=333)	1.43787
TCGA-HT-A5RA-01	FALSE	FALSE	1.3	2.66	0.34	G2(n=333)	5.71091
TCGA-HT-A5R9-01	FALSE	TRUE	-0.46	-0.7	0.52	G1(n=333)	2.62084
TCGA-HT-A5R7-01	FALSE	TRUE	-0.45	-0.29	0.69	G1(n=333)	2.67369
TCGA-HT-A5R5-01	FALSE	TRUE	-1.11	0.6	0.6	G2(n=333)	3.81871
TCGA-HT-A4DV-01	FALSE	TRUE	-0.73	-0.52	0.72	G1(n=333)	1.96233
TCGA-HT-A4DS-01	FALSE	FALSE	1	1.43	0.71	G2(n=333)	6.59779
TCGA-HT-8564-01	FALSE	FALSE	0.92	0.48	0.37	G2(n=333)	6.97491
TCGA-HT-8563-01	FALSE	FALSE	0.56	4.11	0.27	G2(n=333)	5.50908
TCGA-HT-8558-01	FALSE	TRUE	-0.48	-0.8	0.82	G1(n=333)	1.65301
TCGA-HT-8114-01	FALSE	FALSE	0.3	0.86	0.42	G1(n=333)	3.17957
TCGA-HT-8113-01	FALSE	TRUE	-0.52	-0.67	0.84	G1(n=333)	1.89006
TCGA-HT-8111-01	FALSE	TRUE	-0.97	0.39	0.53	G2(n=333)	4.12224
TCGA-HT-8110-01	FALSE	TRUE	-1.32	1.55	0.42	G2(n=333)	6.45494
TCGA-HT-8109-01	FALSE	TRUE	-0.89	-0.4	0.62	G1(n=333)	2.52747
TCGA-HT-8108-01	FALSE	TRUE	-1.73	0.49	0.33	G1(n=333)	3.14968
TCGA-HT-8107-01	FALSE	TRUE	-0.92	-0.44	0.75	G1(n=333)	2.1502
TCGA-HT-8106-01	FALSE	FALSE	1.34	3	0.33	G2(n=333)	5.31262
TCGA-HT-8105-01	FALSE	TRUE	-0.49	-0.93	0.62	G1(n=333)	1.71984
TCGA-HT-8104-01	FALSE	FALSE	1.33	1	0.29	G2(n=333)	6.40393
TCGA-HT-8019-01	FALSE	TRUE	-0.51	-0.66	0.84	G1(n=333)	1.82542
TCGA-HT-8018-01	FALSE	FALSE	1.6	1.02	0.41	G1(n=333)	2.68925
TCGA-HT-8015-01	FALSE	TRUE	-0.7	-0.22	0.63	G2(n=333)	3.39988
TCGA-HT-8013-01	FALSE	TRUE	-1.5	0.34	0.32	G2(n=333)	4.20311
TCGA-HT-8012-01	FALSE	TRUE	-0.45	-0.89	0.46	G1(n=333)	1.88104
TCGA-HT-8011-01	FALSE	FALSE	1.68	-0.02	0.27	G2(n=333)	4.56224
TCGA-HT-8010-01	FALSE	TRUE	-0.81	-0.36	0.71	G1(n=333)	3.2974
TCGA-HT-7902-01	FALSE	TRUE	-0.59	-0.39	0.41	G1(n=333)	1.72966
TCGA-HT-7884-01	FALSE	TRUE	-0.31	-1.38	0.42	G1(n=333)	2.65636
TCGA-HT-7882-01	FALSE	FALSE	0.67	1.67	0.09	G2(n=333)	6.40939
TCGA-HT-7881-01	FALSE	TRUE	-0.22	-0.92	0.69	G1(n=333)	1.88358
TCGA-HT-7880-01	FALSE	TRUE	-0.69	-0.68	0.67	G1(n=333)	2.79529
TCGA-HT-7879-01	FALSE	TRUE	-0.32	-0.85	0.21	G1(n=333)	2.42242
TCGA-HT-7877-01	FALSE	TRUE	-0.16	-1.09	0.59	G1(n=333)	1.66448
TCGA-HT-7875-01	FALSE	FALSE	0.78	-0.68	0.53	G1(n=333)	3.2774
TCGA-HT-7874-01	FALSE	TRUE	-0.42	-0.92	0.71	G1(n=333)	1.55449
TCGA-HT-7873-01	FALSE	TRUE	-0.21	-1.63	0.29	G1(n=333)	2.53933
TCGA-HT-7860-01	FALSE	TRUE	-0.3	1.69	0.16	G2(n=333)	6.80594
TCGA-HT-7858-01	FALSE	TRUE	-1.57	0.58	0.38	G1(n=333)	2.11393
TCGA-HT-7857-01	FALSE	FALSE	0.99	2.49	0.14	G2(n=333)	4.94756
TCGA-HT-7856-01	FALSE	TRUE	-0.44	-0.83	0.63	G1(n=333)	1.73409
TCGA-HT-7855-01	FALSE	TRUE	-0.41	-0.47	0.47	G1(n=333)	1.72779
TCGA-HT-7854-01	FALSE	TRUE	-1.43	0.29	0.6	G2(n=333)	4.89596
TCGA-HT-7695-01	FALSE	TRUE	-0.05	-0.85	0.64	G1(n=333)	3.02187
TCGA-HT-7694-01	FALSE	TRUE	-0.34	-1	0.76	G1(n=333)	1.45428
TCGA-HT-7693-01	FALSE	TRUE	-0.63	-0.28	0.44	G1(n=333)	2.53491
TCGA-HT-7692-01	FALSE	TRUE	-0.36	-0.32	0.57	G1(n=333)	1.58943
TCGA-HT-7691-01	FALSE	TRUE	-0.04	0.12	0.75	G2(n=333)	5.62042
TCGA-HT-7690-01	FALSE	FALSE	0.17	1.02	0.32	G2(n=333)	3.50786
TCGA-HT-7689-01	FALSE	TRUE	-0.38	0.09	0.6	G2(n=333)	3.54466
TCGA-HT-7688-01	FALSE	TRUE	-0.23	-0.66	0.72	G1(n=333)	2.18298
TCGA-HT-7687-01	FALSE	TRUE	-0.37	-0.13	0.43	G1(n=333)	2.88405
TCGA-HT-7686-01	FALSE	TRUE	-1.13	0.33	0.43	G2(n=333)	4.84733
TCGA-HT-7684-01	FALSE	TRUE	-0.85	0.2	0.9	G2(n=333)	3.9711
TCGA-HT-7681-01	FALSE	FALSE	0.72	0.46	0.76	G1(n=333)	2.49493
TCGA-HT-7680-01	FALSE	TRUE	-0.5	0.02	0.87	G2(n=333)	6.72318
TCGA-HT-7677-01	FALSE	FALSE	0.14	-0.8	0.4	G1(n=333)	2.98448
TCGA-HT-7676-01	FALSE	TRUE	-1.26	-0.33	0.54	G2(n=333)	3.35273
TCGA-HT-7620-01	FALSE	TRUE	-1.23	-0.6	0.58	G1(n=333)	2.4768
TCGA-HT-7616-01	FALSE	FALSE	0.41	1.83	0.43	G2(n=333)	3.47045
TCGA-HT-7611-01	FALSE	TRUE	-0.55	-0.13	0.37	G1(n=333)	2.1243
TCGA-HT-7610-01	FALSE	TRUE	-0.49	-1.06	0.59	G1(n=333)	2.04058
TCGA-HT-7609-01	FALSE	TRUE	-1.1	-0.14	0.55	G1(n=333)	2.68784
TCGA-HT-7608-01	FALSE	TRUE	-0.62	-0.05	0.77	G2(n=333)	3.52154
TCGA-HT-7607-01	FALSE	TRUE	-0.45	0.13	0.68	G1(n=333)	2.79429
TCGA-HT-7606-01	FALSE	FALSE	1.14	-0.6	0.33	G2(n=333)	4.30502
TCGA-HT-7605-01	FALSE	TRUE	-0.51	-0.33	0.7	G1(n=333)	2.2486
TCGA-HT-7604-01	FALSE	FALSE	0.57	-0.64	0.58	G2(n=333)	3.47475
TCGA-HT-7603-01	FALSE	TRUE	-0.08	-0.94	0.93	G1(n=333)	1.44111
TCGA-HT-7602-01	FALSE	TRUE	-1.12	-0.09	0.67	G1(n=333)	2.75311
TCGA-HT-7601-01	FALSE	FALSE	0.6	1.67	0.37	G2(n=333)	4.03769
TCGA-HT-7485-01	FALSE	TRUE	-0.65	-0.3	0.6	G1(n=333)	3.06855
TCGA-HT-7483-01	FALSE	FALSE	0.68	-0.23	0.52	G1(n=333)	1.53262
TCGA-HT-7482-01	FALSE	TRUE	-0.83	-0.59	0.65	G1(n=333)	2.15316
TCGA-HT-7481-01	FALSE	TRUE	-0.2	-0.83	0.65	G1(n=333)	2.29364
TCGA-HT-7480-01	FALSE	FALSE	0.19	-0.6	0.36	G1(n=333)	2.78584
TCGA-HT-7479-01	FALSE	TRUE	-1.38	-0.26	0.65	G2(n=333)	3.75776
TCGA-HT-7478-01	FALSE	FALSE	0.81	1.25	0.39	G2(n=333)	4.39953
TCGA-HT-7477-01	FALSE	FALSE	1.36	0.26	0.22	G1(n=333)	2.54804
TCGA-HT-7476-01	FALSE	FALSE	0.97	0.05	0.56	G1(n=333)	1.93859
TCGA-HT-7475-01	FALSE	FALSE	0.06	-0.93	0.66	G2(n=333)	4.08126
TCGA-HT-7474-01	FALSE	TRUE	-0.42	-0.07	0.67	G1(n=333)	2.28537
TCGA-HT-7473-01	FALSE	FALSE	0.29	0.65	0.29	G2(n=333)	3.62969
TCGA-HT-7472-01	FALSE	TRUE	-0.58	0.22	0.4	G2(n=333)	3.47639
TCGA-HT-7471-01	FALSE	FALSE	0.23	0.85	0.41	G1(n=333)	3.05224
TCGA-HT-7470-01	FALSE	TRUE	-0.47	-0.59	0.47	G1(n=333)	1.86936
TCGA-HT-7469-01	FALSE	FALSE	0.86	-0.4	0.29	G2(n=333)	4.27085
TCGA-HT-7468-01	FALSE	FALSE	0.53	-0.3	0.5	G1(n=333)	2.59679
TCGA-HT-7467-01	FALSE	TRUE	-0.5	-0.17	0.57	G1(n=333)	2.12224
TCGA-FN-7833-01	FALSE	TRUE	-1.86	1.3	0.5	G2(n=333)	4.19291
TCGA-FG-A87Q-01	FALSE	TRUE	-0.95	2.22	0.57	G2(n=333)	4.19255
TCGA-FG-A87N-01	FALSE	FALSE	1.52	-0.34	0.27	G2(n=333)	3.64484
TCGA-FG-A713-01	FALSE	TRUE	-0.22	-0.67	0.69	G1(n=333)	2.00123
TCGA-FG-A711-01	FALSE	TRUE	-0.32	-0.74	0.79	G1(n=333)	3.25281
TCGA-FG-A710-01	FALSE	TRUE	-0.9	1.26	0.5	G2(n=333)	3.43933
TCGA-FG-A70Z-01	FALSE	FALSE	0.89	1.21	0.34	G2(n=333)	6.03904
TCGA-FG-A70Y-01	FALSE	TRUE	-1.02	-0.51	0.63	G1(n=333)	2.57459
TCGA-FG-A6J3-01	FALSE	FALSE	0.58	1.92	0.6	G1(n=333)	3.16086
TCGA-FG-A6J1-01	FALSE	FALSE	0.09	-0.4	0.8	G1(n=333)	2.40983
TCGA-FG-A6IZ-01	FALSE	FALSE	0.29	-0.07	0.9	G2(n=333)	3.8456
TCGA-FG-A60L-01	FALSE	TRUE	-0.75	-0.27	0.8	G1(n=333)	3.06865
TCGA-FG-A60K-01	FALSE	TRUE	-0.01	-0.53	0.65	G1(n=333)	2.97471
TCGA-FG-A60J-01	FALSE	TRUE	-0.53	0	0.61	G2(n=333)	4.09618
TCGA-FG-A4MY-01	FALSE	TRUE	-0.22	-0.37	0.5	G2(n=333)	3.71781
TCGA-FG-A4MX-01	FALSE	TRUE	-0.75	-0.26	0.55	G1(n=333)	1.24938
TCGA-FG-A4MW-01	FALSE	FALSE	1.21	0.6	0.38	G2(n=333)	4.27823
TCGA-FG-A4MU-01	FALSE	FALSE	1.09	1.92	0.14	G2(n=333)	6.94817
TCGA-FG-A4MT-01	FALSE	FALSE	0.62	-0.82	0.64	G1(n=333)	3.03938
TCGA-FG-8191-01	FALSE	TRUE	-1.01	-0.04	0.64	G1(n=333)	3.17306
TCGA-FG-8189-01	FALSE	TRUE	-0.32	-0.72	0.8	G1(n=333)	1.52507
TCGA-FG-8188-01	FALSE	TRUE	-0.69	-0.8	0.45	G1(n=333)	2.69755
TCGA-FG-8187-01	FALSE	TRUE	-1.08	-0.16	0.66	G1(n=333)	2.88953
TCGA-FG-8186-01	FALSE	TRUE	-1.23	0.9	0.59	G1(n=333)	2.27208
TCGA-FG-8185-01	FALSE	FALSE	0.36	-0.32	0.56	G1(n=333)	2.18396
TCGA-FG-8182-01	FALSE	TRUE	-1.53	-0.92	0.34	G1(n=333)	3.06728
TCGA-FG-8181-01	FALSE	TRUE	-0.52	0.01	0.81	G1(n=333)	2.1746
TCGA-FG-7643-01	FALSE	FALSE	0.71	-0.17	0.69	G2(n=333)	3.38036
TCGA-FG-7641-01	FALSE	TRUE	-0.08	-1.37	0.68	G1(n=333)	1.60952
TCGA-FG-7638-01	FALSE	FALSE	0.19	0.04	0.7	G1(n=333)	2.14316
TCGA-FG-7637-01	FALSE	FALSE	0.75	-0.54	0.6	G1(n=333)	1.28125
TCGA-FG-7636-01	FALSE	TRUE	-0.17	-0.27	0.56	G1(n=333)	2.08423
TCGA-FG-7634-01	FALSE	FALSE	0.5	0.29	0.18	G2(n=333)	3.7038
TCGA-FG-6692-01	FALSE	TRUE	-0.01	1.78	0.28	G2(n=333)	6.707
TCGA-FG-6691-01	FALSE	TRUE	-1.4	-0.23	0.33	G2(n=333)	4.00392
TCGA-FG-6690-01	FALSE	TRUE	-1.34	-0.32	0.48	G1(n=333)	3.02249
TCGA-FG-6689-01	FALSE	TRUE	-1.33	-0.44	0.56	G1(n=333)	2.61624
TCGA-FG-6688-01	FALSE	TRUE	-0.69	0.6	0.53	G2(n=333)	6.0711
TCGA-FG-5965-01	FALSE	TRUE	-0.5	0.14	0.52	G1(n=333)	3.26882
TCGA-FG-5964-01	FALSE	FALSE	1.7	-0.03	0.48	G1(n=333)	2.36241
TCGA-FG-5963-01	FALSE	FALSE	1.35	1.29	0.13	G2(n=333)	3.85155
TCGA-FG-5962-01	FALSE	TRUE	-0.23	-0.07	0.58	G2(n=333)	3.60938
TCGA-F6-A8O4-01	FALSE	FALSE	0.27	-0.81	0.69	G1(n=333)	1.12108
TCGA-F6-A8O3-01	FALSE	FALSE	0.75	-0.8	0.63	G1(n=333)	2.15153
TCGA-EZ-7264-01	FALSE	FALSE	0.32	-0.99	0.53	G1(n=333)	2.06022
TCGA-E1-A7Z6-01	FALSE	TRUE	-0.6	-0.72	0.65	G1(n=333)	2.85022
TCGA-E1-A7Z4-01	FALSE	TRUE	-1.2	0.04	0.58	G1(n=333)	2.98107
TCGA-E1-A7Z3-01	FALSE	TRUE	-0.4	-0.43	0.5	G1(n=333)	2.67613
TCGA-E1-A7Z2-01	FALSE	FALSE	0.51	-0.72	0.55	G2(n=333)	4.27982
TCGA-E1-A7YY-01	FALSE	TRUE	-0.51	0.44	0.76	G1(n=333)	1.88971
TCGA-E1-A7YW-01	FALSE	TRUE	-0.33	-0.94	0.49	G1(n=333)	2.83817
TCGA-E1-A7YV-01	FALSE	FALSE	1.47	-0.85	0.44	G1(n=333)	2.8572
TCGA-E1-A7YU-01	FALSE	TRUE	-0.28	-0.95	0.59	G1(n=333)	3.21451
TCGA-E1-A7YS-01	FALSE	FALSE	0.21	-0.66	0.61	G1(n=333)	1.63329
TCGA-E1-A7YQ-01	FALSE	FALSE	0.06	1.95	0.22	G2(n=333)	7.23554
TCGA-E1-A7YO-01	FALSE	FALSE	0.25	-1.13	0.52	G1(n=333)	2.60559
TCGA-E1-A7YN-01	FALSE	FALSE	1.38	1.62	0.43	G2(n=333)	6.32969
TCGA-E1-A7YM-01	FALSE	TRUE	-0.06	-0.71	0.63	G2(n=333)	4.16599
TCGA-E1-A7YL-01	FALSE	FALSE	0.42	0.86	0.37	G2(n=333)	6.28982
TCGA-E1-A7YK-01	FALSE	TRUE	-1.17	0.66	0.43	G2(n=333)	4.16244
TCGA-E1-A7YJ-01	FALSE	FALSE	0.01	1.67	0.18	G2(n=333)	5.18086
TCGA-E1-A7YI-01	FALSE	FALSE	1.49	-0.24	0.17	G1(n=333)	2.44284
TCGA-E1-A7YH-01	FALSE	TRUE	-0.66	-0.77	0.62	G1(n=333)	3.26428
TCGA-E1-A7YE-01	FALSE	TRUE	-0.12	-0.24	0.25	G2(n=333)	4.39698
TCGA-E1-A7YD-01	FALSE	FALSE	0.93	0.29	0.3	G2(n=333)	5.76218
TCGA-E1-5322-01	FALSE	TRUE	-0.68	0.19	0.41	G2(n=333)	3.92206
TCGA-E1-5319-01	FALSE	TRUE	-0.23	0.04	0.61	G1(n=333)	1.43595
TCGA-E1-5318-01	FALSE	FALSE	0.52	0	0.44	G1(n=333)	0.929412
TCGA-E1-5311-01	FALSE	FALSE	0.38	-1.2	0.59	G1(n=333)	1.96188
TCGA-E1-5307-01	FALSE	TRUE	-0.76	-0.61	0.56	G1(n=333)	2.01806
TCGA-E1-5305-01	FALSE	FALSE	0.17	-0.28	0.64	G2(n=333)	3.36871
TCGA-E1-5304-01	FALSE	FALSE	1.31	-0.24	0.25	G1(n=333)	1.5935
TCGA-E1-5303-01	FALSE	TRUE	-1.36	-0.26	0.62	G2(n=333)	3.63103
TCGA-E1-5302-01	FALSE	TRUE	-0.56	0.04	0.56	G2(n=333)	3.98871
TCGA-DU-A7TJ-01	FALSE	FALSE	1.42	0.4	0.11	G2(n=333)	6.65546
TCGA-DU-A7TI-01	FALSE	TRUE	-1.6	0.84	0.55	G1(n=333)	3.24765
TCGA-DU-A7TG-01	FALSE	TRUE	-0.78	-0.43	0.74	G1(n=333)	2.81746
TCGA-DU-A7TD-01	FALSE	TRUE	-0.14	2.22	0.12	G2(n=333)	6.19844
TCGA-DU-A7TC-01	FALSE	TRUE	-0.06	-0.57	0.86	G2(n=333)	3.52507
TCGA-DU-A7TB-01	FALSE	TRUE	-0.13	-0.45	0.56	G1(n=333)	3.17509
TCGA-DU-A7TA-01	FALSE	TRUE	-0.17	0.74	0.26	G1(n=333)	3.01924
TCGA-DU-A7T8-01	FALSE	FALSE	0.85	0.7	0.4	G2(n=333)	4.20171
TCGA-DU-A7T6-01	FALSE	FALSE	1.5	-0.06	0.49	G2(n=333)	4.44688
TCGA-DU-A76R-01	FALSE	FALSE	0.35	-0.59	0.62	G2(n=333)	4.31753
TCGA-DU-A76O-01	FALSE	TRUE	-1.22	-0.19	0.47	G2(n=333)	3.56119
TCGA-DU-A76L-01	FALSE	FALSE	1.06	1.45	0.12	G2(n=333)	5.95636
TCGA-DU-A76K-01	FALSE	FALSE	0.73	-0.46	0.64	G2(n=333)	3.52055
TCGA-DU-A6S8-01	FALSE	FALSE	0.32	-0.68	0.45	G2(n=333)	3.97988
TCGA-DU-A6S7-01	FALSE	TRUE	-0.96	-1.3	0.36	G1(n=333)	2.2121
TCGA-DU-A6S6-01	FALSE	FALSE	0.28	-1.23	0.53	G1(n=333)	2.45283
TCGA-DU-A6S3-01	FALSE	TRUE	-0.02	-0.88	0.58	G1(n=333)	1.50594
TCGA-DU-A6S2-01	FALSE	TRUE	-0.66	-1.2	0.58	G1(n=333)	1.23321
TCGA-DU-A5TY-01	FALSE	TRUE	-0.57	1.07	0.17	G2(n=333)	5.96514
TCGA-DU-A5TW-01	FALSE	FALSE	0.17	-1.39	0.42	G1(n=333)	2.70498
TCGA-DU-A5TU-01	FALSE	TRUE	-0.36	0.4	0.44	G2(n=333)	3.49184
TCGA-DU-A5TT-01	FALSE	FALSE	0.01	0.2	0.35	G2(n=333)	5.07488
TCGA-DU-A5TS-01	FALSE	TRUE	-0.95	-0.29	0.7	G1(n=333)	1.82469
TCGA-DU-A5TR-01	FALSE	FALSE	1.81	0.97	0.46	G1(n=333)	2.39605
TCGA-DU-A5TP-01	FALSE	FALSE	0.31	0.66	0.4	G2(n=333)	4.82272
TCGA-DU-8168-01	FALSE	FALSE	0.51	-0.42	0.43	G1(n=333)	1.99346
TCGA-DU-8167-01	FALSE	TRUE	-1.51	0.43	0.54	G2(n=333)	3.50295
TCGA-DU-8166-01	FALSE	TRUE	-0.8	-0.26	0.43	G1(n=333)	2.18317
TCGA-DU-8165-01	FALSE	FALSE	0.35	1.34	0.1	G2(n=333)	7.26526
TCGA-DU-8164-01	FALSE	FALSE	0.33	-0.87	0.56	G1(n=333)	1.70173
TCGA-DU-8163-01	FALSE	TRUE	-1.38	-0.38	0.27	G1(n=333)	2.55201
TCGA-DU-8162-01	FALSE	TRUE	-0.41	-0.47	0.56	G1(n=333)	3.24013
TCGA-DU-8161-01	FALSE	FALSE	0.58	2.98	0.47	G2(n=333)	6.07922
TCGA-DU-8158-01	FALSE	FALSE	0.6	1.05	0.28	G2(n=333)	7.14895
TCGA-DU-7309-01	FALSE	TRUE	-0.52	-0.39	0.58	G1(n=333)	2.11003
TCGA-DU-7306-01	FALSE	TRUE	-0.67	0.68	0.72	G1(n=333)	1.95613
TCGA-DU-7304-01	FALSE	TRUE	-1.35	-0.45	0.47	G1(n=333)	2.7573
TCGA-DU-7302-01	FALSE	FALSE	0.18	-0.67	0.56	G1(n=333)	2.07066
TCGA-DU-7301-01	FALSE	TRUE	-0.18	0.26	0.57	G1(n=333)	2.1662
TCGA-DU-7300-01	FALSE	TRUE	-0.27	0.26	0.6	G2(n=333)	4.58499
TCGA-DU-7299-01	FALSE	TRUE	-1.12	-0.35	0.35	G2(n=333)	3.61
TCGA-DU-7298-01	FALSE	TRUE	-0.11	-0.52	0.57	G2(n=333)	3.45805
TCGA-DU-7294-01	FALSE	FALSE	0.4	-0.73	0.58	G1(n=333)	3.15892
TCGA-DU-7292-01	FALSE	FALSE	0.83	-0.05	0.5	G2(n=333)	5.42251
TCGA-DU-7290-01	FALSE	FALSE	0.02	0.69	0.39	G2(n=333)	5.83834
TCGA-DU-7019-01	FALSE	TRUE	-0.21	0.59	0.58	G1(n=333)	2.16134
TCGA-DU-7018-01	FALSE	FALSE	0.99	-0.49	0.59	G1(n=333)	1.39868
TCGA-DU-7015-01	FALSE	TRUE	-1.28	0.75	0.42	G1(n=333)	3.27299
TCGA-DU-7014-01	FALSE	TRUE	-0.12	-0.19	0.56	G1(n=333)	1.86746
TCGA-DU-7013-01	FALSE	FALSE	0.93	1.06	0.1	G2(n=333)	5.91372
TCGA-DU-7012-01	FALSE	FALSE	0.61	2.82	0.23	G2(n=333)	7.4297
TCGA-DU-7011-01	FALSE	FALSE	0.8	1	0.44	G1(n=333)	1.97504
TCGA-DU-7010-01	FALSE	FALSE	1.12	0.45	0.22	G1(n=333)	3.21605
TCGA-DU-7009-01	FALSE	FALSE	0.12	-0.75	0.6	G1(n=333)	2.53306
TCGA-DU-7008-01	FALSE	FALSE	0.35	-0.67	0.58	G1(n=333)	2.96001
TCGA-DU-7007-01	FALSE	TRUE	-0.46	1.14	0.28	G2(n=333)	4.40526
TCGA-DU-7006-01	FALSE	FALSE	0.99	0.68	0.13	G2(n=333)	7.08637
TCGA-DU-6542-01	FALSE	TRUE	-0.18	0.32	0.26	G2(n=333)	3.89304
TCGA-DU-6410-01	FALSE	FALSE	0.69	-0.89	0.44	G1(n=333)	0.795518
TCGA-DU-6408-01	FALSE	TRUE	-0.12	-0.1	0.55	G1(n=333)	2.72561
TCGA-DU-6407-01	FALSE	FALSE	0.51	-0.63	0.51	G1(n=333)	2.30495
TCGA-DU-6406-01	FALSE	FALSE	1.24	2.31	0.08	G2(n=333)	6.61537
TCGA-DU-6405-01	FALSE	FALSE	1.11	0.36	0.29	G2(n=333)	6.039
TCGA-DU-6404-01	FALSE	FALSE	1.09	0.85	0.31	G2(n=333)	4.88901
TCGA-DU-6403-01	FALSE	TRUE	-0.18	0.91	0.19	G2(n=333)	4.89225
TCGA-DU-6402-01	FALSE	FALSE	0.25	1.32	0.24	G2(n=333)	7.09603
TCGA-DU-6401-01	FALSE	TRUE	-0.54	0.66	0.44	G1(n=333)	1.78501
TCGA-DU-6400-01	FALSE	TRUE	-0.29	0.08	0.58	G1(n=333)	2.68421
TCGA-DU-6399-01	FALSE	TRUE	-0.08	-0.02	0.33	G1(n=333)	2.77138
TCGA-DU-6397-01	FALSE	FALSE	0.17	-0.16	0.5	G1(n=333)	1.91632
TCGA-DU-6396-01	FALSE	FALSE	0.46	1.58	0.19	G2(n=333)	3.97534
TCGA-DU-6395-01	FALSE	TRUE	-0.57	-0.47	0.6	G1(n=333)	1.96636
TCGA-DU-6394-01	FALSE	FALSE	0.55	0.45	0.37	G2(n=333)	4.16058
TCGA-DU-6393-01	FALSE	FALSE	0.69	-0.61	0.53	G1(n=333)	2.25332
TCGA-DU-6392-01	FALSE	FALSE	0.73	0.43	0.25	G2(n=333)	4.98407
TCGA-DU-5874-01	FALSE	FALSE	0.57	-0.74	0.43	G2(n=333)	4.22358
TCGA-DU-5872-01	FALSE	FALSE	0.37	1.16	0.61	G1(n=333)	2.47563
TCGA-DU-5871-01	FALSE	TRUE	-1.22	-0.12	0.58	G1(n=333)	2.54666
TCGA-DU-5870-01	FALSE	FALSE	0.02	-0.4	0.45	G2(n=333)	3.56875
TCGA-DU-5855-01	FALSE	TRUE	-0.7	-0.21	0.36	G1(n=333)	2.9358
TCGA-DU-5854-01	FALSE	FALSE	0.14	0.25	0.17	G2(n=333)	4.95313
TCGA-DU-5853-01	FALSE	FALSE	0.41	0.5	0.42	G1(n=333)	2.66555
TCGA-DU-5852-01	FALSE	FALSE	0.86	0.88	0.16	G2(n=333)	6.0724
TCGA-DU-5849-01	FALSE	TRUE	-0.53	-0.32	0.6	G1(n=333)	2.7395
TCGA-DU-5847-01	FALSE	FALSE	0.06	0.86	0.38	G2(n=333)	7.37866
TCGA-DH-A7UV-01	FALSE	TRUE	-1.26	-0.92	0.46	G1(n=333)	2.54518
TCGA-DH-A7UU-01	FALSE	TRUE	-0.24	-0.7	0.37	G1(n=333)	2.0352
TCGA-DH-A7UT-01	FALSE	TRUE	-0.61	-0.67	0.45	G1(n=333)	2.97567
TCGA-DH-A7US-01	FALSE	FALSE	0.09	-0.48	0.58	G1(n=333)	1.95334
TCGA-DH-A7UR-01	FALSE	FALSE	0.48	-0.36	0.45	G1(n=333)	1.51612
TCGA-DH-A66G-01	FALSE	TRUE	-0.35	0.13	0.37	G1(n=333)	2.99376
TCGA-DH-A66F-01	FALSE	TRUE	-0.02	-0.43	0.79	G1(n=333)	2.50218
TCGA-DH-A66D-01	FALSE	TRUE	-0.97	-0.18	0.28	G1(n=333)	3.00254
TCGA-DH-A66B-01	FALSE	TRUE	-0.15	0.94	0.43	G2(n=333)	3.87358
TCGA-DH-A669-01	FALSE	FALSE	0.78	1.9	0.31	G1(n=333)	2.62978
TCGA-DH-5144-01	FALSE	FALSE	0	-0.45	0.68	G2(n=333)	3.78368
TCGA-DH-5143-01	FALSE	TRUE	-0.72	-0.08	0.61	G1(n=333)	2.84465
TCGA-DH-5142-01	FALSE	TRUE	-0.31	1.2	0.42	G2(n=333)	4.09084
TCGA-DH-5141-01	FALSE	TRUE	-0.27	0.22	0.85	G1(n=333)	1.20945
TCGA-DH-5140-01	FALSE	FALSE	1.8	0.03	0.16	G2(n=333)	4.92344
TCGA-DB-A75P-01	FALSE	FALSE	0.03	-0.04	0.47	G2(n=333)	4.6554
TCGA-DB-A75O-01	FALSE	TRUE	-1.06	0.1	0.37	G2(n=333)	3.66456
TCGA-DB-A75M-01	FALSE	TRUE	-0.31	-0.52	0.49	G1(n=333)	2.53409
TCGA-DB-A75L-01	FALSE	TRUE	-0.4	-0.68	0.56	G1(n=333)	1.91938
TCGA-DB-A75K-01	FALSE	TRUE	-0.74	0.24	0.42	G2(n=333)	4.39999
TCGA-DB-A64X-01	FALSE	FALSE	0.08	-0.19	0.78	G1(n=333)	1.73444
TCGA-DB-A64W-01	TRUE	FALSE	1.14	-1.35	0.62	G1(n=333)	0.75369
TCGA-DB-A64V-01	FALSE	FALSE	1.13	0.74	0.64	G1(n=333)	2.72104
TCGA-DB-A64U-01	FALSE	TRUE	-0.03	-0.98	0.58	G1(n=333)	2.24254
TCGA-DB-A64S-01	FALSE	TRUE	-1.15	-0.1	0.53	G2(n=333)	3.50571
TCGA-DB-A64R-01	FALSE	FALSE	0.35	-1.03	0.57	G1(n=333)	1.55861
TCGA-DB-A64Q-01	FALSE	FALSE	0.23	-1.03	0.77	G1(n=333)	3.25441
TCGA-DB-A64P-01	FALSE	FALSE	0.17	0.1	0.65	G1(n=333)	1.90881
TCGA-DB-A64O-01	FALSE	FALSE	0.01	-0.19	0.62	G2(n=333)	5.99197
TCGA-DB-A64L-01	FALSE	TRUE	-1.34	-0.06	0.75	G1(n=333)	1.86469
TCGA-DB-A4XH-01	FALSE	TRUE	-0.67	-0.35	0.76	G1(n=333)	1.00014
TCGA-DB-A4XG-01	FALSE	FALSE	0.91	-1.07	0.63	G1(n=333)	1.80735
TCGA-DB-A4XF-01	FALSE	TRUE	-0.11	-0.01	0.39	G1(n=333)	2.1688
TCGA-DB-A4XE-01	FALSE	FALSE	0.46	-0.94	0.44	G1(n=333)	3.17468
TCGA-DB-A4XD-01	FALSE	FALSE	0.01	-0.93	0.51	G1(n=333)	2.25574
TCGA-DB-A4XC-01	FALSE	TRUE	-1.05	-0.28	0.4	G1(n=333)	2.43333
TCGA-DB-A4XB-01	FALSE	FALSE	0.15	-0.49	0.4	G1(n=333)	3.27408
TCGA-DB-A4XA-01	FALSE	FALSE	1.07	-0.07	0.5	G1(n=333)	2.14617
TCGA-DB-A4X9-01	FALSE	TRUE	-0.21	-1.18	0.46	G1(n=333)	3.01603
TCGA-DB-5281-01	FALSE	FALSE	0.63	-0.37	0.36	G1(n=333)	2.86285
TCGA-DB-5280-01	FALSE	FALSE	0.21	-0.27	0.29	G1(n=333)	1.97768
TCGA-DB-5279-01	FALSE	TRUE	-0.09	-0.25	0.72	G2(n=333)	4.67786
TCGA-DB-5278-01	FALSE	FALSE	0.19	-0.85	0.54	G1(n=333)	2.41722
TCGA-DB-5277-01	FALSE	FALSE	0.67	-0.01	0.25	G2(n=333)	4.0992
TCGA-DB-5276-01	FALSE	TRUE	-1.2	0.33	0.42	G1(n=333)	3.0834
TCGA-DB-5275-01	FALSE	FALSE	0.05	-0.21	0.43	G2(n=333)	3.4023
TCGA-DB-5274-01	FALSE	FALSE	0.15	0.62	0.87	G1(n=333)	2.10467
TCGA-DB-5273-01	FALSE	FALSE	0.14	0.67	0.47	G1(n=333)	3.29518
TCGA-DB-5270-01	FALSE	TRUE	-0.42	0.74	0.58	G1(n=333)	2.91718
TCGA-CS-6670-01	FALSE	TRUE	-0.17	-0.75	0.7	G1(n=333)	2.77157
TCGA-CS-6669-01	FALSE	TRUE	-0.68	-0.66	0.83	G1(n=333)	1.09004
TCGA-CS-6668-01	FALSE	FALSE	0.1	-0.85	0.53	G2(n=333)	4.29097
TCGA-CS-6667-01	FALSE	TRUE	-0.72	-0.7	0.6	G1(n=333)	1.64011
TCGA-CS-6666-01	FALSE	FALSE	0.73	0.38	0.22	G1(n=333)	1.27184
TCGA-CS-6290-01	FALSE	TRUE	-2.31	0.87	0.52	G2(n=333)	4.41409
TCGA-CS-6188-01	FALSE	FALSE	1.17	0.28	0.16	G2(n=333)	5.7355
TCGA-CS-6186-01	FALSE	TRUE	-0.11	0.96	0.35	G2(n=333)	4.06256
TCGA-CS-5397-01	FALSE	FALSE	0.75	0.02	0.3	G2(n=333)	4.30565
TCGA-CS-5396-01	FALSE	FALSE	0.57	0.25	0.44	G1(n=333)	2.48522
TCGA-CS-5395-01	FALSE	FALSE	0.78	-0.65	0.38	G2(n=333)	5.27575
TCGA-CS-5394-01	FALSE	FALSE	0.35	-0.28	0.6	G1(n=333)	1.09802
TCGA-CS-5393-01	FALSE	TRUE	-1.8	-0.47	0.38	G1(n=333)	1.87947
TCGA-CS-5390-01	FALSE	FALSE	0.42	-0.29	0.65	G1(n=333)	1.77349
TCGA-CS-4944-01	FALSE	FALSE	0.19	0.11	0.84	G2(n=333)	5.27221
TCGA-CS-4943-01	FALSE	FALSE	0.47	-0.15	0.31	G2(n=333)	3.84963
TCGA-CS-4942-01	FALSE	TRUE	-1.55	0.84	0.55	G2(n=333)	4.27292
TCGA-CS-4941-01	FALSE	FALSE	0.54	1.95	0.32	G2(n=333)	6.68701
TCGA-CS-4938-01	FALSE	TRUE	-0.39	-0.43	0.62	G2(n=333)	3.33099
TCGA-76-4932-01	FALSE	FALSE	1.55	0.78	0.66	G2(n=333)	6.39572
TCGA-76-4931-01	FALSE	FALSE	1.98	0.03	0.44	G2(n=333)	6.729
TCGA-76-4929-01	FALSE	FALSE	0.87	0.23	0.42	G2(n=333)	5.90685
TCGA-76-4928-01	FALSE	FALSE	1.46	0.41	0.39	G2(n=333)	8.53635
TCGA-76-4927-01	FALSE	FALSE	1.59	0.95	0.25	G2(n=333)	6.44026
TCGA-76-4926-01	FALSE	FALSE	1.09	1.1	0.65	G2(n=333)	4.8155
TCGA-76-4925-01	FALSE	FALSE	1.95	0.32	0.53	G2(n=333)	6.392
TCGA-41-5651-01	FALSE	FALSE	1.84	-0.03	0.23	G2(n=333)	5.96847
TCGA-41-4097-01	FALSE	FALSE	0.88	0.87	0.5	G2(n=333)	6.63088
TCGA-41-3915-01	FALSE	FALSE	0.19	0.78	0.41	G2(n=333)	5.70802
TCGA-41-2572-01	FALSE	FALSE	0.07	2.45	0.56	G2(n=333)	5.98671
TCGA-41-2571-01	FALSE	FALSE	0.86	-0.19	0.52	G2(n=333)	5.41406
TCGA-32-5222-01	FALSE	TRUE	-0.96	2.49	0.84	G2(n=333)	5.13464
TCGA-32-4213-01	FALSE	FALSE	0.23	3.34	0.72	G2(n=333)	6.32786
TCGA-32-2638-01	FALSE	FALSE	0.35	2.87	0.22	G2(n=333)	5.79036
TCGA-32-2634-01	FALSE	FALSE	1.67	0.24	0.2	G2(n=333)	4.64915
TCGA-32-2632-01	FALSE	FALSE	0.62	2.05	0.54	G2(n=333)	6.57176
TCGA-32-2616-01	FALSE	TRUE	-0.17	1.17	0.56	G2(n=333)	5.02973
TCGA-32-2615-01	FALSE	FALSE	0.43	1.58	0.43	G2(n=333)	7.27497
TCGA-32-1982-01	FALSE	FALSE	0.56	1.76	0.51	G2(n=333)	5.74743
TCGA-32-1980-01	FALSE	FALSE	1.42	1.66	0.61	G2(n=333)	5.43298
TCGA-32-1970-01	FALSE	FALSE	0.86	0.89	0.31	G2(n=333)	6.5637
TCGA-28-5220-01	FALSE	TRUE	-0.6	1.89	0.93	G2(n=333)	6.27185
TCGA-28-5218-01	FALSE	FALSE	0.21	2.37	0.06	G2(n=333)	5.37283
TCGA-28-5216-01	FALSE	FALSE	1.94	0.66	0.68	G2(n=333)	5.42545
TCGA-28-5215-01	FALSE	FALSE	0.09	1.04	0.3	G2(n=333)	5.68967
TCGA-28-5213-01	FALSE	TRUE	-0.07	1.77	0.91	G2(n=333)	7.51396
TCGA-28-5209-01	FALSE	FALSE	2.27	1.61	0.32	G2(n=333)	6.57951
TCGA-28-5208-01	FALSE	FALSE	1.53	1.2	0.32	G2(n=333)	6.06123
TCGA-28-5207-01	FALSE	FALSE	0.89	0.68	0.32	G2(n=333)	6.51921
TCGA-28-5204-01	FALSE	FALSE	1.21	2.09	0.5	G2(n=333)	6.10636
TCGA-28-2514-01	FALSE	FALSE	1.36	1.19	0.31	G2(n=333)	5.34403
TCGA-28-2513-01	FALSE	FALSE	0.43	3.49	0.44	G2(n=333)	7.94312
TCGA-28-2509-01	FALSE	TRUE	-0.55	0.48	0.75	G2(n=333)	6.64699
TCGA-28-2499-01	FALSE	FALSE	0.1	1.7	0.84	G2(n=333)	7.27235
TCGA-28-1753-01	FALSE	FALSE	0.73	1.79	0.13	G2(n=333)	5.53724
TCGA-28-1747-01	FALSE	FALSE	0.53	2.5	0.53	G2(n=333)	6.04694
TCGA-27-2528-01	FALSE	FALSE	2.54	0.3	0.44	G2(n=333)	5.86993
TCGA-27-2526-01	FALSE	TRUE	-0.52	2.92	0.95	G2(n=333)	6.16631
TCGA-27-2524-01	FALSE	FALSE	0.04	1.14	0.81	G2(n=333)	5.84362
TCGA-27-2523-01	FALSE	FALSE	1.87	0.83	0.4	G2(n=333)	6.04071
TCGA-27-2521-01	FALSE	FALSE	2.18	-0.15	0.67	G2(n=333)	3.67229
TCGA-27-2519-01	FALSE	FALSE	0.27	1.8	0.35	G2(n=333)	6.38819
TCGA-27-1837-01	FALSE	FALSE	1.02	2.62	0.27	G2(n=333)	6.45396
TCGA-27-1835-01	FALSE	TRUE	-0.58	1.07	0.17	G2(n=333)	4.69719
TCGA-27-1834-01	FALSE	FALSE	0.35	2.06	0.47	G2(n=333)	5.72505
TCGA-27-1832-01	FALSE	FALSE	0.25	1.41	0.6	G2(n=333)	7.25478
TCGA-27-1831-01	FALSE	TRUE	-0.98	2.97	0.99	G2(n=333)	5.19224
TCGA-27-1830-01	FALSE	FALSE	0.1	0.78	0.29	G2(n=333)	6.48101
TCGA-26-5139-01	FALSE	TRUE	-0.22	1.06	0.4	G2(n=333)	7.37355
TCGA-26-5136-01	FALSE	TRUE	0	1.66	0.49	G2(n=333)	5.41289
TCGA-26-5135-01	FALSE	FALSE	0.99	0.88	0.15	G2(n=333)	5.52271
TCGA-26-5134-01	FALSE	FALSE	1.39	1.35	0.3	G2(n=333)	4.55165
TCGA-26-5133-01	FALSE	FALSE	1.67	0.26	0.3	G2(n=333)	4.9293
TCGA-26-5132-01	FALSE	TRUE	-0.05	1.23	0.57	G2(n=333)	5.82136
TCGA-26-1442-01	FALSE	TRUE	-0.35	0.17	0.41	G1(n=333)	1.84342
TCGA-19-5960-01	FALSE	FALSE	1.59	0.33	0.19	G2(n=333)	5.69616
TCGA-19-4065-01	FALSE	TRUE	-0.46	1.85	0.75	G2(n=333)	6.95246
TCGA-19-2629-01	FALSE	FALSE	0.5	1.47	0.39	G2(n=333)	5.42531
TCGA-19-2625-01	FALSE	FALSE	1.18	0.45	0.54	G2(n=333)	7.115
TCGA-19-2624-01	FALSE	FALSE	1.75	-0.03	0.24	G2(n=333)	4.95248
TCGA-19-2620-01	FALSE	FALSE	0.74	0.24	0.56	G2(n=333)	5.55388
TCGA-19-2619-01	FALSE	FALSE	1.67	0.34	0.3	G2(n=333)	5.83443
TCGA-19-1787-01	FALSE	TRUE	-0.03	1.52	0.6	G2(n=333)	5.57909
TCGA-19-1390-01	FALSE	FALSE	1.05	0.52	0.43	G2(n=333)	3.34976
TCGA-16-1045-01	FALSE	FALSE	0.52	1.64	0.31	G2(n=333)	7.32653
TCGA-16-0846-01	FALSE	FALSE	1.2	2.37	0.44	G2(n=333)	6.10142
TCGA-15-1444-01	FALSE	TRUE	-0.44	0.62	0.32	G1(n=333)	2.73663
TCGA-15-0742-01	FALSE	FALSE	1.63	0.62	0.29	G2(n=333)	6.15179
TCGA-14-2554-01	FALSE	TRUE	-0.5	1.3	0.71	G2(n=333)	6.131
TCGA-14-1829-01	FALSE	TRUE	-1.02	2	0.99	G2(n=333)	4.55592
TCGA-14-1825-01	FALSE	FALSE	1.91	0.29	0.64	G2(n=333)	3.75848
TCGA-14-1823-01	FALSE	TRUE	-0.62	2.11	0.9	G2(n=333)	6.9916
TCGA-14-1034-01	FALSE	TRUE	-0.14	0.98	0.5	G2(n=333)	5.49901
TCGA-14-0871-01	FALSE	FALSE	2.32	0.85	0.09	G2(n=333)	3.58555
TCGA-14-0817-01	FALSE	FALSE	0.01	2.48	0.93	G2(n=333)	6.0539
TCGA-14-0790-01	FALSE	FALSE	1.62	1.73	0.57	G2(n=333)	5.02735
TCGA-14-0789-01	FALSE	FALSE	0.4	1.14	0.36	G2(n=333)	7.18142
TCGA-14-0787-01	FALSE	FALSE	1.04	1.41	0.44	G2(n=333)	6.02765
TCGA-14-0781-01	FALSE	FALSE	1.22	0.89	0.44	G2(n=333)	6.04255
TCGA-12-5299-01	FALSE	FALSE	1.47	2.38	0.8	G2(n=333)	6.89404
TCGA-12-5295-01	FALSE	TRUE	-0.48	2.79	0.94	G2(n=333)	5.34556
TCGA-12-3653-01	FALSE	FALSE	0.48	2.7	0.53	G2(n=333)	6.53756
TCGA-12-3652-01	FALSE	TRUE	-0.83	1.63	0.97	G2(n=333)	4.95848
TCGA-12-3650-01	FALSE	FALSE	1.32	0.95	0.76	G2(n=333)	4.55723
TCGA-12-1597-01	FALSE	FALSE	0.94	0.58	0.71	G2(n=333)	4.58937
TCGA-12-0821-01	FALSE	FALSE	1.75	0.27	0.41	G2(n=333)	5.22179
TCGA-12-0619-01	FALSE	FALSE	0.18	1.2	0.28	G2(n=333)	7.47358
TCGA-12-0618-01	FALSE	FALSE	1.56	-0.08	0.49	G2(n=333)	5.60594
TCGA-12-0616-01	FALSE	TRUE	-0.5	2.08	0.68	G2(n=333)	5.45745
TCGA-08-0386-01	FALSE	FALSE	1.46	-0.27	0.39	G2(n=333)	5.84111
TCGA-06-5859-01	FALSE	FALSE	0.24	1.39	0.63	G2(n=333)	7.39043
TCGA-06-5858-01	FALSE	FALSE	0.9	1.01	0.31	G2(n=333)	6.60381
TCGA-06-5856-01	FALSE	FALSE	1.53	1.77	0.48	G2(n=333)	6.3607
TCGA-06-5418-01	FALSE	FALSE	0.91	0.52	0.78	G2(n=333)	6.92846
TCGA-06-5417-01	FALSE	FALSE	1.49	0.24	0.75	G2(n=333)	4.50517
TCGA-06-5416-01	FALSE	FALSE	1.92	0.63	0.79	G2(n=333)	3.77591
TCGA-06-5414-01	FALSE	FALSE	0.51	1.9	0.35	G2(n=333)	6.52286
TCGA-06-5413-01	FALSE	TRUE	-0.39	1.5	0.54	G2(n=333)	5.30301
TCGA-06-5412-01	FALSE	FALSE	0.4	2.09	0.62	G2(n=333)	7.13805
TCGA-06-5411-01	FALSE	FALSE	0.41	0.59	0.82	G2(n=333)	4.06199
TCGA-06-5410-01	FALSE	FALSE	0.86	1.47	0.62	G2(n=333)	5.83021
TCGA-06-5408-01	FALSE	FALSE	1.76	1.09	0.4	G2(n=333)	7.57533
TCGA-06-2570-01	FALSE	FALSE	0.34	0.67	0.25	G2(n=333)	4.28523
TCGA-06-2569-01	FALSE	FALSE	2.31	-0.54	0.1	G1(n=333)	3.24671
TCGA-06-2567-01	FALSE	FALSE	0.43	1.55	0.59	G2(n=333)	6.7652
TCGA-06-2565-01	FALSE	FALSE	1.11	1.33	0.17	G2(n=333)	5.65095
TCGA-06-2564-01	FALSE	FALSE	0.76	0.11	0.27	G2(n=333)	5.87836
TCGA-06-2563-01	FALSE	TRUE	-0.36	2.39	0.37	G2(n=333)	6.42584
TCGA-06-2562-01	FALSE	FALSE	1.1	0.41	0.22	G2(n=333)	6.49374
TCGA-06-2561-01	FALSE	FALSE	0.4	0.98	0.5	G2(n=333)	6.23022
TCGA-06-2559-01	FALSE	FALSE	1.46	0.54	0.35	G2(n=333)	5.74729
TCGA-06-2558-01	FALSE	FALSE	1.06	0.2	0.43	G2(n=333)	4.90952
TCGA-06-2557-01	FALSE	FALSE	0.76	2.48	0.2	G2(n=333)	5.83989
TCGA-06-1804-01	FALSE	FALSE	0.14	1.13	0.34	G2(n=333)	6.87324
TCGA-06-0882-01	FALSE	FALSE	0.68	1.05	0.42	G2(n=333)	6.48432
TCGA-06-0878-01	FALSE	FALSE	0.75	1.51	0.32	G2(n=333)	7.29531
TCGA-06-0750-01	FALSE	FALSE	0.54	2.85	0.51	G2(n=333)	7.29527
TCGA-06-0749-01	FALSE	FALSE	1.27	0.71	0.81	G2(n=333)	6.18945
TCGA-06-0747-01	FALSE	FALSE	1.47	0.89	0.31	G2(n=333)	6.67281
TCGA-06-0745-01	FALSE	TRUE	-0.06	1.21	0.54	G2(n=333)	4.93979
TCGA-06-0744-01	FALSE	TRUE	-0.08	0.95	0.36	G2(n=333)	4.57842
TCGA-06-0743-01	FALSE	FALSE	0.4	1.22	0.36	G2(n=333)	4.91268
TCGA-06-0686-01	FALSE	FALSE	1.41	0.56	0.47	G2(n=333)	4.82794
TCGA-06-0649-01	FALSE	FALSE	0.52	1.05	0.54	G2(n=333)	6.7529
TCGA-06-0646-01	FALSE	FALSE	0.26	1.07	0.28	G2(n=333)	7.33601
TCGA-06-0645-01	FALSE	FALSE	0.87	1.59	0.32	G2(n=333)	6.5188
TCGA-06-0644-01	FALSE	FALSE	0.08	1.55	0.4	G2(n=333)	7.67282
TCGA-06-0238-01	FALSE	FALSE	0.05	1.89	0.74	G2(n=333)	3.93539
TCGA-06-0219-01	FALSE	TRUE	-0.55	2.22	0.99	G2(n=333)	3.95778
TCGA-06-0211-01	FALSE	FALSE	1.41	0.97	0.23	G2(n=333)	6.92515
TCGA-06-0210-01	FALSE	TRUE	-0.07	0.6	0.64	G2(n=333)	7.0022
TCGA-06-0190-01	FALSE	FALSE	0.34	1.42	0.37	G2(n=333)	6.63438
TCGA-06-0187-01	FALSE	FALSE	0.06	1.55	0.57	G2(n=333)	7.52836
TCGA-06-0184-01	FALSE	FALSE	0.54	1.2	0.76	G2(n=333)	5.63414
TCGA-06-0178-01	FALSE	TRUE	-0.4	1.8	0.97	G1(n=333)	3.20603
TCGA-06-0174-01	FALSE	FALSE	1.94	0	0.41	G2(n=333)	5.29506
TCGA-06-0168-01	FALSE	FALSE	1.01	1.73	0.55	G2(n=333)	7.83773
TCGA-06-0158-01	FALSE	FALSE	0.47	1	0.17	G2(n=333)	5.66882
TCGA-06-0157-01	FALSE	FALSE	0.13	1.03	0.3	G2(n=333)	6.97574
TCGA-06-0156-01	FALSE	TRUE	-0.14	1.12	0.55	G2(n=333)	5.71785
TCGA-06-0141-01	FALSE	FALSE	0.49	1.9	0.73	G2(n=333)	6.14389
TCGA-06-0139-01	FALSE	FALSE	0.73	3.28	0.74	G2(n=333)	6.27285
TCGA-06-0138-01	FALSE	TRUE	-0.02	1.41	0.77	G2(n=333)	6.3038
TCGA-06-0132-01	FALSE	FALSE	1.27	2.05	0.8	G2(n=333)	5.33097
TCGA-06-0130-01	FALSE	FALSE	0.46	4.06	0.33	G2(n=333)	5.83635
TCGA-06-0129-01	FALSE	TRUE	-0.98	1.14	0.19	G2(n=333)	4.20014
TCGA-06-0125-01	FALSE	FALSE	2.12	0.4	0.13	G2(n=333)	6.35605
TCGA-02-2486-01	FALSE	FALSE	0.18	2.68	0.83	G2(n=333)	7.0997
TCGA-02-2485-01	FALSE	TRUE	-0.26	1.95	0.33	G2(n=333)	6.67315
TCGA-02-2483-01	FALSE	TRUE	-0.56	1.1	0.42	G2(n=333)	4.24612
TCGA-02-0055-01	FALSE	FALSE	0.08	1.82	0.78	G2(n=333)	7.22606
TCGA-02-0047-01	FALSE	FALSE	1	0.88	0.28	G2(n=333)	6.11957

## Sheet: low steap3
Genes	No benefits	Responder	TIDE	Type	values					MSI Expr Sig
TCGA-06-2569-01	FALSE	FALSE	2.31	G1(n=333)	3.24671			false 125		0.48
TCGA-DU-A5TR-01	FALSE	FALSE	1.81	G1(n=333)	2.39605					0.63
TCGA-TQ-A7RM-01	FALSE	FALSE	1.7	G1(n=333)	1.77535					0.48
TCGA-FG-5964-01	FALSE	FALSE	1.7	G1(n=333)	2.36241					0.42
TCGA-HT-8018-01	FALSE	FALSE	1.6	G1(n=333)	2.68925					0.55
TCGA-E1-A7YI-01	FALSE	FALSE	1.49	G1(n=333)	2.44284			TRUE 208		0.68
TCGA-E1-A7YV-01	FALSE	FALSE	1.47	G1(n=333)	2.8572					0.4
TCGA-HT-7477-01	FALSE	FALSE	1.36	G1(n=333)	2.54804					0.58
TCGA-E1-5304-01	FALSE	FALSE	1.31	G1(n=333)	1.5935					0.72
TCGA-WY-A858-01	FALSE	FALSE	1.17	G1(n=333)	3.12102					0.47
TCGA-HT-A74O-01	FALSE	FALSE	1.14	G1(n=333)	2.6837					0.65
TCGA-DB-A64W-01	TRUE	FALSE	1.14	G1(n=333)	0.75369					0.45
TCGA-DB-A64V-01	FALSE	FALSE	1.13	G1(n=333)	2.72104					0.5
TCGA-DU-7010-01	FALSE	FALSE	1.12	G1(n=333)	3.21605					0.87
TCGA-P5-A72X-01	FALSE	FALSE	1.1	G1(n=333)	1.79535					0.8
TCGA-DB-A4XA-01	FALSE	FALSE	1.07	G1(n=333)	2.14617					0.68
TCGA-DU-7018-01	FALSE	FALSE	0.99	G1(n=333)	1.39868					0.51
TCGA-HT-7476-01	FALSE	FALSE	0.97	G1(n=333)	1.93859					0.45
TCGA-P5-A5EY-01	FALSE	FALSE	0.92	G1(n=333)	2.99389					0.63
TCGA-S9-A7IY-01	FALSE	FALSE	0.91	G1(n=333)	2.51624					0.64
TCGA-DB-A4XG-01	FALSE	FALSE	0.91	G1(n=333)	1.80735					0.47
TCGA-TM-A84M-01	FALSE	FALSE	0.86	G1(n=333)	0.588325					0.54
TCGA-P5-A72Z-01	FALSE	FALSE	0.83	G1(n=333)	1.68764					0.29
TCGA-S9-A6WL-01	FALSE	FALSE	0.81	G1(n=333)	2.12568					0.47
TCGA-DU-7011-01	FALSE	FALSE	0.8	G1(n=333)	1.97504					0.48
TCGA-HT-7875-01	FALSE	FALSE	0.78	G1(n=333)	3.2774					0.39
TCGA-DH-A669-01	FALSE	FALSE	0.78	G1(n=333)	2.62978					0.33
TCGA-P5-A730-01	FALSE	FALSE	0.76	G1(n=333)	1.42498					0.56
TCGA-FG-7637-01	FALSE	FALSE	0.75	G1(n=333)	1.28125					0.72
TCGA-F6-A8O3-01	FALSE	FALSE	0.75	G1(n=333)	2.15153					0.43
TCGA-RY-A840-01	FALSE	FALSE	0.74	G1(n=333)	2.8007					0.81
TCGA-TM-A84I-01	FALSE	FALSE	0.73	G1(n=333)	2.59304					0.56
TCGA-CS-6666-01	FALSE	FALSE	0.73	G1(n=333)	1.27184					0.48
TCGA-HT-7681-01	FALSE	FALSE	0.72	G1(n=333)	2.49493					0.42
TCGA-S9-A6U5-01	FALSE	FALSE	0.71	G1(n=333)	2.79146					0.25
TCGA-DU-6410-01	FALSE	FALSE	0.69	G1(n=333)	0.795518					0.33
TCGA-DU-6393-01	FALSE	FALSE	0.69	G1(n=333)	2.25332					0.53
TCGA-QH-A65X-01	FALSE	FALSE	0.68	G1(n=333)	0.872238					0.47
TCGA-HT-7483-01	FALSE	FALSE	0.68	G1(n=333)	1.53262					0.58
TCGA-TQ-A7RU-01	FALSE	FALSE	0.63	G1(n=333)	1.80867					0.58
TCGA-DB-5281-01	FALSE	FALSE	0.63	G1(n=333)	2.86285					0.32
TCGA-P5-A5F4-01	FALSE	FALSE	0.62	G1(n=333)	2.06416					0.39
TCGA-FG-A4MT-01	FALSE	FALSE	0.62	G1(n=333)	3.03938					0.3
TCGA-S9-A6WP-01	FALSE	FALSE	0.61	G1(n=333)	2.35547					0.57
TCGA-IK-7675-01	FALSE	FALSE	0.58	G1(n=333)	2.46451					0.75
TCGA-FG-A6J3-01	FALSE	FALSE	0.58	G1(n=333)	3.16086					0.58
TCGA-CS-5396-01	FALSE	FALSE	0.57	G1(n=333)	2.48522					0.62
TCGA-HT-A74K-01	FALSE	FALSE	0.55	G1(n=333)	2.36272					0.52
TCGA-P5-A5ET-01	FALSE	FALSE	0.53	G1(n=333)	2.14636					0.49
TCGA-HT-7468-01	FALSE	FALSE	0.53	G1(n=333)	2.59679					0.53
TCGA-S9-A7J2-01	FALSE	FALSE	0.52	G1(n=333)	2.61901					0.49
TCGA-E1-5318-01	FALSE	FALSE	0.52	G1(n=333)	0.929412					0.49
TCGA-TQ-A7RN-01	FALSE	FALSE	0.51	G1(n=333)	1.95516					0.58
TCGA-DU-8168-01	FALSE	FALSE	0.51	G1(n=333)	1.99346					0.81
TCGA-DU-6407-01	FALSE	FALSE	0.51	G1(n=333)	2.30495					0.42
TCGA-R8-A73M-01	FALSE	FALSE	0.5	G1(n=333)	1.41137					0.47
TCGA-R8-A6ML-01	FALSE	FALSE	0.49	G1(n=333)	2.07293					0.4
TCGA-DH-A7UR-01	FALSE	FALSE	0.48	G1(n=333)	1.51612					0.86
TCGA-RY-A83Z-01	FALSE	FALSE	0.46	G1(n=333)	3.32688					0.72
TCGA-P5-A5EZ-01	FALSE	FALSE	0.46	G1(n=333)	2.27289					0.68
TCGA-HT-A619-01	FALSE	FALSE	0.46	G1(n=333)	0.444561					0.75
TCGA-DB-A4XE-01	FALSE	FALSE	0.46	G1(n=333)	3.17468					0.36
TCGA-CS-5390-01	FALSE	FALSE	0.42	G1(n=333)	1.77349					0.38
TCGA-DU-5853-01	FALSE	FALSE	0.41	G1(n=333)	2.66555					0.62
TCGA-S9-A6TW-01	FALSE	FALSE	0.4	G1(n=333)	3.10534					0.58
TCGA-DU-7294-01	FALSE	FALSE	0.4	G1(n=333)	3.15892					0.49
TCGA-WY-A85E-01	FALSE	FALSE	0.38	G1(n=333)	2.40694					0.43
TCGA-E1-5311-01	FALSE	FALSE	0.38	G1(n=333)	1.96188					0.78
TCGA-DU-5872-01	FALSE	FALSE	0.37	G1(n=333)	2.47563					0.56
TCGA-FG-8185-01	FALSE	FALSE	0.36	G1(n=333)	2.18396					0.58
TCGA-DU-7008-01	FALSE	FALSE	0.35	G1(n=333)	2.96001					0.35
TCGA-DB-A64R-01	FALSE	FALSE	0.35	G1(n=333)	1.55861					0.42
TCGA-CS-5394-01	FALSE	FALSE	0.35	G1(n=333)	1.09802					0.63
TCGA-DU-8164-01	FALSE	FALSE	0.33	G1(n=333)	1.70173					0.53
TCGA-EZ-7264-01	FALSE	FALSE	0.32	G1(n=333)	2.06022					0.71
TCGA-HW-A5KJ-01	FALSE	FALSE	0.3	G1(n=333)	1.04523					0.78
TCGA-HT-8114-01	FALSE	FALSE	0.3	G1(n=333)	3.17957					0.72
TCGA-TQ-A7RS-01	FALSE	FALSE	0.29	G1(n=333)	2.0686					0.75
TCGA-S9-A7QZ-01	FALSE	FALSE	0.29	G1(n=333)	2.28573					0.56
TCGA-DU-A6S6-01	FALSE	FALSE	0.28	G1(n=333)	2.45283					0.85
TCGA-QH-A86X-01	FALSE	FALSE	0.27	G1(n=333)	1.84748					0.6
TCGA-F6-A8O4-01	FALSE	FALSE	0.27	G1(n=333)	1.12108					0.67
TCGA-VV-A829-01	FALSE	FALSE	0.26	G1(n=333)	3.15594					0.72
TCGA-S9-A6TY-01	FALSE	FALSE	0.25	G1(n=333)	1.4546					0.74
TCGA-E1-A7YO-01	FALSE	FALSE	0.25	G1(n=333)	2.60559					0.64
TCGA-RY-A83X-01	FALSE	FALSE	0.24	G1(n=333)	2.39512					0.56
TCGA-S9-A89Z-01	FALSE	FALSE	0.23	G1(n=333)	2.55827					0.7
TCGA-HT-7471-01	FALSE	FALSE	0.23	G1(n=333)	3.05224					0.44
TCGA-DB-A64Q-01	FALSE	FALSE	0.23	G1(n=333)	3.25441					0.66
TCGA-E1-A7YS-01	FALSE	FALSE	0.21	G1(n=333)	1.63329					0.71
TCGA-DB-5280-01	FALSE	FALSE	0.21	G1(n=333)	1.97768					0.78
TCGA-VM-A8CB-01	FALSE	FALSE	0.19	G1(n=333)	1.19793					0.36
TCGA-HT-7480-01	FALSE	FALSE	0.19	G1(n=333)	2.78584					0.78
TCGA-FG-7638-01	FALSE	FALSE	0.19	G1(n=333)	2.14316					0.71
TCGA-DB-5278-01	FALSE	FALSE	0.19	G1(n=333)	2.41722					0.77
TCGA-DU-7302-01	FALSE	FALSE	0.18	G1(n=333)	2.07066					0.84
TCGA-DU-A5TW-01	FALSE	FALSE	0.17	G1(n=333)	2.70498					0.61
TCGA-DU-6397-01	FALSE	FALSE	0.17	G1(n=333)	1.91632					0.79
TCGA-DB-A64P-01	FALSE	FALSE	0.17	G1(n=333)	1.90881					0.63
TCGA-TQ-A7RQ-01	FALSE	FALSE	0.15	G1(n=333)	2.38344					0.36
TCGA-R8-A6MO-01	FALSE	FALSE	0.15	G1(n=333)	1.84583					0.69
TCGA-QH-A65R-01	FALSE	FALSE	0.15	G1(n=333)	0.965175					0.52
TCGA-DB-A4XB-01	FALSE	FALSE	0.15	G1(n=333)	3.27408					0.55
TCGA-DB-5274-01	FALSE	FALSE	0.15	G1(n=333)	2.10467					0.53
TCGA-HT-7677-01	FALSE	FALSE	0.14	G1(n=333)	2.98448					0.85
TCGA-DB-5273-01	FALSE	FALSE	0.14	G1(n=333)	3.29518					0.76
TCGA-TQ-A7RK-01	FALSE	FALSE	0.13	G1(n=333)	0.894604					0.43
TCGA-S9-A6TX-01	FALSE	FALSE	0.12	G1(n=333)	2.41808					0.35
TCGA-DU-7009-01	FALSE	FALSE	0.12	G1(n=333)	2.53306					0.82
TCGA-TQ-A8XE-01	FALSE	FALSE	0.11	G1(n=333)	2.73318					0.92
TCGA-P5-A72W-01	FALSE	FALSE	0.11	G1(n=333)	2.04324					0.69
TCGA-P5-A5F0-01	FALSE	FALSE	0.11	G1(n=333)	1.69657					0.68
TCGA-KT-A74X-01	FALSE	FALSE	0.11	G1(n=333)	3.15118					0.55
TCGA-VM-A8CE-01	FALSE	FALSE	0.1	G1(n=333)	2.62047					0.39
TCGA-FG-A6J1-01	FALSE	FALSE	0.09	G1(n=333)	2.40983					0.72
TCGA-DH-A7US-01	FALSE	FALSE	0.09	G1(n=333)	1.95334					0.56
TCGA-DB-A64X-01	FALSE	FALSE	0.08	G1(n=333)	1.73444					0.64
TCGA-HW-8322-01	FALSE	FALSE	0.07	G1(n=333)	2.5864					0.69
TCGA-S9-A6WE-01	FALSE	FALSE	0.06	G1(n=333)	1.12737					0.58
TCGA-WY-A859-01	FALSE	FALSE	0.05	G1(n=333)	1.15186					0.59
TCGA-R8-A6MK-01	FALSE	FALSE	0.04	G1(n=333)	2.25819					0.26
TCGA-P5-A5F6-01	FALSE	FALSE	0.03	G1(n=333)	2.0696					0.47
TCGA-P5-A77X-01	FALSE	FALSE	0.02	G1(n=333)	2.2756					0.74
TCGA-DB-A4XD-01	FALSE	FALSE	0.01	G1(n=333)	2.25574					0.46
TCGA-TQ-A7RO-01	FALSE	FALSE	0	G1(n=333)	2.18786					0.43
TCGA-P5-A77W-01	FALSE	TRUE	0	G1(n=333)	0.966578					0.47
TCGA-S9-A7IQ-01	FALSE	TRUE	-0.01	G1(n=333)	2.09221					0.37
TCGA-FG-A60K-01	FALSE	TRUE	-0.01	G1(n=333)	2.97471					0.61
TCGA-DU-A6S3-01	FALSE	TRUE	-0.02	G1(n=333)	1.50594					0.68
TCGA-DH-A66F-01	FALSE	TRUE	-0.02	G1(n=333)	2.50218					0.69
TCGA-DB-A64U-01	FALSE	TRUE	-0.03	G1(n=333)	2.24254					0.77
TCGA-TM-A7C5-01	FALSE	TRUE	-0.04	G1(n=333)	1.09255					0.58
TCGA-IK-8125-01	FALSE	TRUE	-0.04	G1(n=333)	3.04848					0.54
TCGA-S9-A6WD-01	FALSE	TRUE	-0.05	G1(n=333)	2.04425					0.52
TCGA-S9-A6U2-01	FALSE	TRUE	-0.05	G1(n=333)	2.31742					0.64
TCGA-HT-7695-01	FALSE	TRUE	-0.05	G1(n=333)	3.02187					0.42
TCGA-TQ-A7RF-01	FALSE	TRUE	-0.06	G1(n=333)	2.51182					0.76
TCGA-TM-A7C4-01	FALSE	TRUE	-0.06	G1(n=333)	1.91808					0.53
TCGA-W9-A837-01	FALSE	TRUE	-0.07	G1(n=333)	2.03851					0.78
TCGA-HT-7603-01	FALSE	TRUE	-0.08	G1(n=333)	1.44111					0.62
TCGA-FG-7641-01	FALSE	TRUE	-0.08	G1(n=333)	1.60952					0.5
TCGA-DU-6399-01	FALSE	TRUE	-0.08	G1(n=333)	2.77138					0.43
TCGA-S9-A7R1-01	FALSE	TRUE	-0.1	G1(n=333)	0.988848					0.52
TCGA-DB-A4XF-01	FALSE	TRUE	-0.11	G1(n=333)	2.1688					0.69
TCGA-DU-7014-01	FALSE	TRUE	-0.12	G1(n=333)	1.86746					0.72
TCGA-DU-6408-01	FALSE	TRUE	-0.12	G1(n=333)	2.72561					0.82
TCGA-TM-A84R-01	FALSE	TRUE	-0.13	G1(n=333)	1.96047					0.42
TCGA-DU-A7TB-01	FALSE	TRUE	-0.13	G1(n=333)	3.17509					0.84
TCGA-HT-A5RB-01	FALSE	TRUE	-0.14	G1(n=333)	1.43787					0.62
TCGA-QH-A65Z-01	FALSE	TRUE	-0.16	G1(n=333)	1.05395					0.33
TCGA-P5-A735-01	FALSE	TRUE	-0.16	G1(n=333)	2.69285					0.75
TCGA-HT-7877-01	FALSE	TRUE	-0.16	G1(n=333)	1.66448					0.62
TCGA-TQ-A7RV-01	FALSE	TRUE	-0.17	G1(n=333)	2.71999					0.84
TCGA-HT-A616-01	FALSE	TRUE	-0.17	G1(n=333)	2.20495					0.41
TCGA-FG-7636-01	FALSE	TRUE	-0.17	G1(n=333)	2.08423					0.46
TCGA-DU-A7TA-01	FALSE	TRUE	-0.17	G1(n=333)	3.01924					0.71
TCGA-CS-6670-01	FALSE	TRUE	-0.17	G1(n=333)	2.77157					0.41
TCGA-QH-A6CZ-01	FALSE	TRUE	-0.18	G1(n=333)	1.68437					0.42
TCGA-DU-7301-01	FALSE	TRUE	-0.18	G1(n=333)	2.1662					0.69
TCGA-HT-7481-01	FALSE	TRUE	-0.2	G1(n=333)	2.29364					0.67
TCGA-QH-A6X5-01	FALSE	TRUE	-0.21	G1(n=333)	2.96222					0.21
TCGA-HT-7873-01	FALSE	TRUE	-0.21	G1(n=333)	2.53933					0.59
TCGA-DU-7019-01	FALSE	TRUE	-0.21	G1(n=333)	2.16134					0.53
TCGA-DB-A4X9-01	FALSE	TRUE	-0.21	G1(n=333)	3.01603					0.71
TCGA-RY-A845-01	FALSE	TRUE	-0.22	G1(n=333)	2.88071					0.29
TCGA-HT-A614-01	FALSE	TRUE	-0.22	G1(n=333)	2.78102					0.38
TCGA-HT-7881-01	FALSE	TRUE	-0.22	G1(n=333)	1.88358					0.63
TCGA-FG-A713-01	FALSE	TRUE	-0.22	G1(n=333)	2.00123					0.47
TCGA-HT-7688-01	FALSE	TRUE	-0.23	G1(n=333)	2.18298					0.64
TCGA-E1-5319-01	FALSE	TRUE	-0.23	G1(n=333)	1.43595					0.76
TCGA-DH-A7UU-01	FALSE	TRUE	-0.24	G1(n=333)	2.0352					0.44
TCGA-HW-8319-01	FALSE	TRUE	-0.25	G1(n=333)	2.94203					0.57
TCGA-S9-A6WH-01	FALSE	TRUE	-0.26	G1(n=333)	2.16556					0.72
TCGA-DH-5141-01	FALSE	TRUE	-0.27	G1(n=333)	1.20945					0.43
TCGA-E1-A7YU-01	FALSE	TRUE	-0.28	G1(n=333)	3.21451					0.76
TCGA-DU-6400-01	FALSE	TRUE	-0.29	G1(n=333)	2.68421					0.4
TCGA-S9-A6U1-01	FALSE	TRUE	-0.3	G1(n=333)	1.47933					0.58
TCGA-HT-7884-01	FALSE	TRUE	-0.31	G1(n=333)	2.65636					0.37
TCGA-DB-A75M-01	FALSE	TRUE	-0.31	G1(n=333)	2.53409					0.59
TCGA-HW-7489-01	FALSE	TRUE	-0.32	G1(n=333)	2.01418					0.55
TCGA-HT-7879-01	FALSE	TRUE	-0.32	G1(n=333)	2.42242					0.68
TCGA-FG-A711-01	FALSE	TRUE	-0.32	G1(n=333)	3.25281					0.7
TCGA-FG-8189-01	FALSE	TRUE	-0.32	G1(n=333)	1.52507					0.93
TCGA-TM-A84H-01	FALSE	TRUE	-0.33	G1(n=333)	2.69835					0.67
TCGA-P5-A737-01	FALSE	TRUE	-0.33	G1(n=333)	2.39871					0.6
TCGA-E1-A7YW-01	FALSE	TRUE	-0.33	G1(n=333)	2.83817					0.52
TCGA-TQ-A7RI-01	FALSE	TRUE	-0.34	G1(n=333)	2.9412					0.65
TCGA-HT-7694-01	FALSE	TRUE	-0.34	G1(n=333)	1.45428					0.65
TCGA-TQ-A7RG-01	FALSE	TRUE	-0.35	G1(n=333)	2.63164					0.36
TCGA-QH-A6X4-01	FALSE	TRUE	-0.35	G1(n=333)	1.55016					0.22
TCGA-DH-A66G-01	FALSE	TRUE	-0.35	G1(n=333)	2.99376					0.56
TCGA-26-1442-01	FALSE	TRUE	-0.35	G1(n=333)	1.84342					0.67
TCGA-S9-A7QY-01	FALSE	TRUE	-0.36	G1(n=333)	2.39687					0.41
TCGA-QH-A870-01	FALSE	TRUE	-0.36	G1(n=333)	3.09562					0.47
TCGA-HT-7692-01	FALSE	TRUE	-0.36	G1(n=333)	1.58943					0.5
TCGA-QH-A65V-01	FALSE	TRUE	-0.37	G1(n=333)	2.31438					0.57
TCGA-HT-7687-01	FALSE	TRUE	-0.37	G1(n=333)	2.88405					0.69
TCGA-TM-A7CA-01	FALSE	TRUE	-0.38	G1(n=333)	1.8673					0.79
TCGA-P5-A781-01	FALSE	TRUE	-0.38	G1(n=333)	3.01321					0.63
TCGA-E1-A7Z3-01	FALSE	TRUE	-0.4	G1(n=333)	2.67613					0.6
TCGA-DB-A75L-01	FALSE	TRUE	-0.4	G1(n=333)	1.91938					0.8
TCGA-06-0178-01	FALSE	TRUE	-0.4	G1(n=333)	3.20603					0.8
TCGA-TM-A7CF-01	FALSE	TRUE	-0.41	G1(n=333)	1.37189					0.65
TCGA-P5-A5F2-01	FALSE	TRUE	-0.41	G1(n=333)	2.16459					0.55
TCGA-HT-7855-01	FALSE	TRUE	-0.41	G1(n=333)	1.72779					0.64
TCGA-DU-8162-01	FALSE	TRUE	-0.41	G1(n=333)	3.24013					0.64
TCGA-HT-7874-01	FALSE	TRUE	-0.42	G1(n=333)	1.55449					0.8
TCGA-HT-7474-01	FALSE	TRUE	-0.42	G1(n=333)	2.28537					0.45
TCGA-DB-5270-01	FALSE	TRUE	-0.42	G1(n=333)	2.91718					0.66
TCGA-RY-A83Y-01	FALSE	TRUE	-0.43	G1(n=333)	1.15659					0.59
TCGA-QH-A6X3-01	FALSE	TRUE	-0.43	G1(n=333)	1.15186					0.56
TCGA-VV-A86M-01	FALSE	TRUE	-0.44	G1(n=333)	1.8309					0.34
TCGA-HT-7856-01	FALSE	TRUE	-0.44	G1(n=333)	1.73409					0.81
TCGA-15-1444-01	FALSE	TRUE	-0.44	G1(n=333)	2.73663					0.68
TCGA-HT-A5R7-01	FALSE	TRUE	-0.45	G1(n=333)	2.67369					0.7
TCGA-HT-8012-01	FALSE	TRUE	-0.45	G1(n=333)	1.88104					0.6
TCGA-HT-7607-01	FALSE	TRUE	-0.45	G1(n=333)	2.79429					0.56
TCGA-VM-A8C8-01	FALSE	TRUE	-0.46	G1(n=333)	2.78589					0.48
TCGA-P5-A5EV-01	FALSE	TRUE	-0.46	G1(n=333)	2.95136					0.56
TCGA-HT-A74L-01	FALSE	TRUE	-0.46	G1(n=333)	1.9863					0.52
TCGA-HT-A5R9-01	FALSE	TRUE	-0.46	G1(n=333)	2.62084					0.48
TCGA-HT-A61A-01	FALSE	TRUE	-0.47	G1(n=333)	1.6241					0.69
TCGA-HT-7470-01	FALSE	TRUE	-0.47	G1(n=333)	1.86936					0.63
TCGA-HT-8558-01	FALSE	TRUE	-0.48	G1(n=333)	1.65301					0.53
TCGA-S9-A7J1-01	FALSE	TRUE	-0.49	G1(n=333)	2.74816					0.65
TCGA-S9-A6TS-01	FALSE	TRUE	-0.49	G1(n=333)	2.11026					0.58
TCGA-HW-7487-01	FALSE	TRUE	-0.49	G1(n=333)	2.34093					0.5
TCGA-HT-8105-01	FALSE	TRUE	-0.49	G1(n=333)	1.71984					0.76
TCGA-HT-7610-01	FALSE	TRUE	-0.49	G1(n=333)	2.04058					0.49
TCGA-HW-8320-01	FALSE	TRUE	-0.5	G1(n=333)	1.95951					0.44
TCGA-HT-7467-01	FALSE	TRUE	-0.5	G1(n=333)	2.12224					0.59
TCGA-FG-5965-01	FALSE	TRUE	-0.5	G1(n=333)	3.26882					0.61
TCGA-QH-A6CY-01	FALSE	TRUE	-0.51	G1(n=333)	1.51061					0.52
TCGA-QH-A6CS-01	FALSE	TRUE	-0.51	G1(n=333)	2.85651					0.17
TCGA-HT-8019-01	FALSE	TRUE	-0.51	G1(n=333)	1.82542					0.62
TCGA-HT-7605-01	FALSE	TRUE	-0.51	G1(n=333)	2.2486					0.61
TCGA-E1-A7YY-01	FALSE	TRUE	-0.51	G1(n=333)	1.88971					0.44
TCGA-HT-8113-01	FALSE	TRUE	-0.52	G1(n=333)	1.89006					0.59
TCGA-FG-8181-01	FALSE	TRUE	-0.52	G1(n=333)	2.1746					0.56
TCGA-DU-7309-01	FALSE	TRUE	-0.52	G1(n=333)	2.11003					0.25
TCGA-S9-A6WI-01	FALSE	TRUE	-0.53	G1(n=333)	1.68077					0.55
TCGA-DU-5849-01	FALSE	TRUE	-0.53	G1(n=333)	2.7395					0.74
TCGA-TM-A84Q-01	FALSE	TRUE	-0.54	G1(n=333)	3.23053					0.56
TCGA-DU-6401-01	FALSE	TRUE	-0.54	G1(n=333)	1.78501					0.26
TCGA-HT-7611-01	FALSE	TRUE	-0.55	G1(n=333)	2.1243					0.36
TCGA-P5-A733-01	FALSE	TRUE	-0.57	G1(n=333)	1.70801					0.53
TCGA-HT-A74J-01	FALSE	TRUE	-0.57	G1(n=333)	2.56939					0.58
TCGA-DU-6395-01	FALSE	TRUE	-0.57	G1(n=333)	1.96636					0.58
TCGA-HT-7902-01	FALSE	TRUE	-0.59	G1(n=333)	1.72966					0.42
TCGA-TM-A84T-01	FALSE	TRUE	-0.6	G1(n=333)	2.42312					0.7
TCGA-S9-A7R8-01	FALSE	TRUE	-0.6	G1(n=333)	3.08282					0.46
TCGA-E1-A7Z6-01	FALSE	TRUE	-0.6	G1(n=333)	2.85022					0.43
TCGA-S9-A7IZ-01	FALSE	TRUE	-0.61	G1(n=333)	2.93102					0.43
TCGA-HW-7493-01	FALSE	TRUE	-0.61	G1(n=333)	3.02933					0.56
TCGA-DH-A7UT-01	FALSE	TRUE	-0.61	G1(n=333)	2.97567					0.27
TCGA-S9-A6U6-01	FALSE	TRUE	-0.62	G1(n=333)	2.42849					0.56
TCGA-HT-7693-01	FALSE	TRUE	-0.63	G1(n=333)	2.53491					0.58
TCGA-HT-7485-01	FALSE	TRUE	-0.65	G1(n=333)	3.06855					0.72
TCGA-WY-A85C-01	FALSE	TRUE	-0.66	G1(n=333)	1.5033					0.47
TCGA-RY-A843-01	FALSE	TRUE	-0.66	G1(n=333)	1.98565					0.56
TCGA-HW-7490-01	FALSE	TRUE	-0.66	G1(n=333)	2.12651					0.57
TCGA-E1-A7YH-01	FALSE	TRUE	-0.66	G1(n=333)	3.26428					0.58
TCGA-DU-A6S2-01	FALSE	TRUE	-0.66	G1(n=333)	1.23321					0.58
TCGA-DU-7306-01	FALSE	TRUE	-0.67	G1(n=333)	1.95613					0.59
TCGA-DB-A4XH-01	FALSE	TRUE	-0.67	G1(n=333)	1.00014					0.42
TCGA-CS-6669-01	FALSE	TRUE	-0.68	G1(n=333)	1.09004					0.56
TCGA-HT-7880-01	FALSE	TRUE	-0.69	G1(n=333)	2.79529					0.44
TCGA-FG-8188-01	FALSE	TRUE	-0.69	G1(n=333)	2.69755					0.22
TCGA-DU-5855-01	FALSE	TRUE	-0.7	G1(n=333)	2.9358					0.6
TCGA-WY-A85A-01	FALSE	TRUE	-0.71	G1(n=333)	1.87212					0.58
TCGA-QH-A6XA-01	FALSE	TRUE	-0.71	G1(n=333)	2.1112					0.44
TCGA-QH-A6CW-01	FALSE	TRUE	-0.71	G1(n=333)	2.61502					0.55
TCGA-DH-5143-01	FALSE	TRUE	-0.72	G1(n=333)	2.84465					0.51
TCGA-CS-6667-01	FALSE	TRUE	-0.72	G1(n=333)	1.64011					0.44
TCGA-P5-A780-01	FALSE	TRUE	-0.73	G1(n=333)	1.93331					0.58
TCGA-HT-A4DV-01	FALSE	TRUE	-0.73	G1(n=333)	1.96233					0.33
TCGA-P5-A5EW-01	FALSE	TRUE	-0.74	G1(n=333)	2.52148					0.5
TCGA-FG-A60L-01	FALSE	TRUE	-0.75	G1(n=333)	3.06865					0.6
TCGA-FG-A4MX-01	FALSE	TRUE	-0.75	G1(n=333)	1.24938					0.53
TCGA-E1-5307-01	FALSE	TRUE	-0.76	G1(n=333)	2.01806					0.61
TCGA-S9-A7QX-01	FALSE	TRUE	-0.78	G1(n=333)	2.53869					0.58
TCGA-DU-A7TG-01	FALSE	TRUE	-0.78	G1(n=333)	2.81746					0.36
TCGA-QH-A65S-01	FALSE	TRUE	-0.79	G1(n=333)	2.49434					0.42
TCGA-DU-8166-01	FALSE	TRUE	-0.8	G1(n=333)	2.18317					0.6
TCGA-HT-8010-01	FALSE	TRUE	-0.81	G1(n=333)	3.2974					0.46
TCGA-WH-A86K-01	FALSE	TRUE	-0.82	G1(n=333)	1.89336					0.37
TCGA-HW-8321-01	FALSE	TRUE	-0.82	G1(n=333)	2.09403					0.45
TCGA-VM-A8CH-01	FALSE	TRUE	-0.83	G1(n=333)	1.74739					0.58
TCGA-HT-7482-01	FALSE	TRUE	-0.83	G1(n=333)	2.15316					0.45
TCGA-HT-8109-01	FALSE	TRUE	-0.89	G1(n=333)	2.52747					0.37
TCGA-HT-8107-01	FALSE	TRUE	-0.92	G1(n=333)	2.1502					0.79
TCGA-WY-A85D-01	FALSE	TRUE	-0.93	G1(n=333)	2.12945					0.28
TCGA-WY-A85B-01	FALSE	TRUE	-0.93	G1(n=333)	2.10222					0.31
TCGA-DU-A5TS-01	FALSE	TRUE	-0.95	G1(n=333)	1.82469					0.61
TCGA-DU-A6S7-01	FALSE	TRUE	-0.96	G1(n=333)	2.2121					0.85
TCGA-DH-A66D-01	FALSE	TRUE	-0.97	G1(n=333)	3.00254					0.49
TCGA-S9-A7R4-01	FALSE	TRUE	-0.99	G1(n=333)	2.54137					0.56
TCGA-HW-7486-01	FALSE	TRUE	-0.99	G1(n=333)	1.92353					0.78
TCGA-FG-8191-01	FALSE	TRUE	-1.01	G1(n=333)	3.17306					0.62
TCGA-FG-A70Y-01	FALSE	TRUE	-1.02	G1(n=333)	2.57459					0.64
TCGA-DB-A4XC-01	FALSE	TRUE	-1.05	G1(n=333)	2.43333					0.58
TCGA-S9-A7R3-01	FALSE	TRUE	-1.06	G1(n=333)	2.50965					0.57
TCGA-FG-8187-01	FALSE	TRUE	-1.08	G1(n=333)	2.88953					0.77
TCGA-HT-7609-01	FALSE	TRUE	-1.1	G1(n=333)	2.68784					0.65
TCGA-S9-A7J3-01	FALSE	TRUE	-1.11	G1(n=333)	2.60628					0.75
TCGA-HT-7602-01	FALSE	TRUE	-1.12	G1(n=333)	2.75311					0.76
TCGA-TQ-A7RJ-01	FALSE	TRUE	-1.13	G1(n=333)	3.32278					0.63
TCGA-TM-A84L-01	FALSE	TRUE	-1.19	G1(n=333)	2.74132					0.39
TCGA-E1-A7Z4-01	FALSE	TRUE	-1.2	G1(n=333)	2.98107					0.44
TCGA-DB-5276-01	FALSE	TRUE	-1.2	G1(n=333)	3.0834					0.51
TCGA-DU-5871-01	FALSE	TRUE	-1.22	G1(n=333)	2.54666					0.4
TCGA-HT-7620-01	FALSE	TRUE	-1.23	G1(n=333)	2.4768					0.4
TCGA-FG-8186-01	FALSE	TRUE	-1.23	G1(n=333)	2.27208					0.5
TCGA-DH-A7UV-01	FALSE	TRUE	-1.26	G1(n=333)	2.54518					0.46
TCGA-S9-A6U8-01	FALSE	TRUE	-1.28	G1(n=333)	2.77575					0.36
TCGA-DU-7015-01	FALSE	TRUE	-1.28	G1(n=333)	3.27299					0.29
TCGA-HW-A5KL-01	FALSE	TRUE	-1.3	G1(n=333)	2.1697					0.54
TCGA-RY-A847-01	FALSE	TRUE	-1.31	G1(n=333)	2.9259					0.42
TCGA-FG-6689-01	FALSE	TRUE	-1.33	G1(n=333)	2.61624					0.87
TCGA-FG-6690-01	FALSE	TRUE	-1.34	G1(n=333)	3.02249					0.47
TCGA-DB-A64L-01	FALSE	TRUE	-1.34	G1(n=333)	1.86469					0.58
TCGA-DU-7304-01	FALSE	TRUE	-1.35	G1(n=333)	2.7573					0.7
TCGA-DU-8163-01	FALSE	TRUE	-1.38	G1(n=333)	2.55201					0.83
TCGA-S9-A6WO-01	FALSE	TRUE	-1.45	G1(n=333)	2.28202					0.6
TCGA-S9-A6TU-01	FALSE	TRUE	-1.45	G1(n=333)	2.90558					0.22
TCGA-TQ-A7RH-01	FALSE	TRUE	-1.47	G1(n=333)	2.86552					0.44
TCGA-FG-8182-01	FALSE	TRUE	-1.53	G1(n=333)	3.06728					0.6
TCGA-HT-7858-01	FALSE	TRUE	-1.57	G1(n=333)	2.11393					0.38
TCGA-DU-A7TI-01	FALSE	TRUE	-1.6	G1(n=333)	3.24765					0.65
TCGA-S9-A6U9-01	FALSE	TRUE	-1.71	G1(n=333)	2.46161					0.41
TCGA-HT-A615-01	FALSE	TRUE	-1.73	G1(n=333)	2.39504					0.32
TCGA-HT-8108-01	FALSE	TRUE	-1.73	G1(n=333)	3.14968					0.1
TCGA-CS-5393-01	FALSE	TRUE	-1.8	G1(n=333)	1.87947					0.97

## Sheet: high steap3
Genes	No benefits	Responder	TIDE	IFNG	MSI Expr Sig	Type	values		false 233
TCGA-VW-A8FI-01	FALSE	FALSE	0.19	1.16	0.38	G2(n=333)	4.95037
TCGA-VW-A7QS-01	FALSE	FALSE	0.66	-0.49	0.79	G2(n=333)	3.58786
TCGA-VM-A8CF-01	FALSE	TRUE	-1.28	0.2	0.76	G2(n=333)	3.70367		true 100
TCGA-VM-A8CD-01	FALSE	TRUE	-0.07	2.1	0.67	G2(n=333)	5.09493
TCGA-VM-A8CA-01	FALSE	FALSE	1.11	-0.06	0.78	G2(n=333)	3.95923
TCGA-VM-A8C9-01	FALSE	FALSE	1.34	0.92	0.8	G2(n=333)	5.82669
TCGA-TQ-A7RW-01	FALSE	TRUE	-0.93	0.18	0.33	G2(n=333)	4.09796
TCGA-TQ-A7RR-01	FALSE	TRUE	-0.95	-0.59	0.37	G2(n=333)	3.78181
TCGA-TQ-A7RP-01	FALSE	FALSE	0.58	0.01	0.79	G2(n=333)	5.69992
TCGA-TM-A84S-01	FALSE	TRUE	-0.07	-0.27	0.64	G2(n=333)	3.64245
TCGA-TM-A84O-01	FALSE	FALSE	0.46	-0.32	0.42	G2(n=333)	4.216
TCGA-TM-A84J-01	FALSE	FALSE	1.64	-0.97	0.15	G2(n=333)	4.05209
TCGA-TM-A84G-01	FALSE	FALSE	0.59	-0.62	0.49	G2(n=333)	4.21268
TCGA-TM-A84F-01	FALSE	FALSE	1.79	2.92	0.61	G2(n=333)	3.99089
TCGA-TM-A84C-01	FALSE	FALSE	1.02	0.53	0.3	G2(n=333)	5.54986
TCGA-TM-A84B-01	FALSE	FALSE	1	0.45	0.42	G2(n=333)	6.82063
TCGA-TM-A7C3-01	FALSE	FALSE	1.09	0.33	0.2	G2(n=333)	5.30125
TCGA-S9-A89V-01	FALSE	FALSE	0.16	-0.53	0.3	G2(n=333)	5.36568
TCGA-S9-A7R7-01	FALSE	TRUE	-0.03	0.76	0.23	G2(n=333)	5.29345
TCGA-S9-A7R2-01	FALSE	TRUE	-1.27	0.41	0.44	G2(n=333)	5.1679
TCGA-S9-A7QW-01	FALSE	FALSE	0.57	-0.52	0.77	G2(n=333)	3.66333
TCGA-S9-A7J0-01	FALSE	FALSE	1.17	-0.69	0.16	G2(n=333)	3.48108
TCGA-S9-A7IX-01	FALSE	FALSE	0.2	0.29	0.24	G2(n=333)	4.9342
TCGA-S9-A7IS-01	FALSE	FALSE	1.35	0.22	0.24	G2(n=333)	4.7219
TCGA-S9-A6WQ-01	FALSE	TRUE	-1.18	-0.11	0.55	G2(n=333)	3.52579
TCGA-S9-A6WN-01	FALSE	FALSE	0.51	1.15	0.43	G2(n=333)	5.59483
TCGA-S9-A6WM-01	FALSE	FALSE	1.57	0.06	0.32	G2(n=333)	5.92339
TCGA-S9-A6WG-01	FALSE	FALSE	1.14	0.29	0.26	G2(n=333)	3.58926
TCGA-S9-A6UB-01	FALSE	FALSE	0.45	-1.14	0.67	G2(n=333)	4.343
TCGA-S9-A6UA-01	FALSE	FALSE	0.77	1.41	0.21	G2(n=333)	5.36439
TCGA-S9-A6U0-01	FALSE	FALSE	0.7	1.75	0.13	G2(n=333)	6.25279
TCGA-S9-A6TZ-01	FALSE	TRUE	-0.82	0.1	0.39	G2(n=333)	4.12412
TCGA-S9-A6TV-01	FALSE	TRUE	-0.3	2.21	0.54	G2(n=333)	4.43354
TCGA-QH-A6XC-01	FALSE	FALSE	0.42	0.63	0.46	G2(n=333)	5.16621
TCGA-QH-A6X9-01	FALSE	TRUE	-0.49	-1.03	0.55	G2(n=333)	4.12619
TCGA-QH-A6X8-01	FALSE	TRUE	-0.54	-0.92	0.54	G2(n=333)	4.33995
TCGA-QH-A6CX-01	FALSE	FALSE	0.76	0.06	0.65	G2(n=333)	6.00887
TCGA-QH-A6CV-01	FALSE	FALSE	0.35	0.24	0.19	G2(n=333)	6.17811
TCGA-QH-A6CU-01	FALSE	TRUE	-0.81	0.04	0.85	G2(n=333)	3.41568
TCGA-P5-A736-01	FALSE	FALSE	1.65	0.27	0.46	G2(n=333)	4.54385
TCGA-P5-A731-01	FALSE	FALSE	0.8	0.34	0.59	G2(n=333)	5.12682
TCGA-P5-A72U-01	FALSE	FALSE	1.07	0.71	0.19	G2(n=333)	6.11144
TCGA-P5-A5F1-01	FALSE	FALSE	0.03	0.9	0.84	G2(n=333)	3.37505
TCGA-P5-A5EX-01	FALSE	FALSE	0.45	1.68	0.52	G2(n=333)	6.55436
TCGA-P5-A5EU-01	FALSE	FALSE	0.69	2.2	0.3	G2(n=333)	4.93294
TCGA-KT-A7W1-01	FALSE	FALSE	1.32	2.01	0.27	G2(n=333)	5.7624
TCGA-HW-A5KM-01	FALSE	TRUE	-2.38	2.63	0.33	G2(n=333)	4.70829
TCGA-HW-A5KK-01	FALSE	TRUE	-1.34	-0.06	0.27	G2(n=333)	5.32816
TCGA-HW-7495-01	FALSE	FALSE	0.05	-1.23	0.59	G2(n=333)	3.37611
TCGA-HW-7491-01	FALSE	FALSE	0.28	-0.6	0.4	G2(n=333)	3.42718
TCGA-HT-A74H-01	FALSE	FALSE	1.01	0.3	0.57	G2(n=333)	5.48525
TCGA-HT-A61C-01	FALSE	FALSE	0.25	1.87	0.19	G2(n=333)	4.84685
TCGA-HT-A61B-01	FALSE	TRUE	-0.82	0.91	0.43	G2(n=333)	3.74224
TCGA-HT-A618-01	FALSE	FALSE	0.61	0.89	0.5	G2(n=333)	3.84996
TCGA-HT-A617-01	FALSE	FALSE	0.6	1.11	0.61	G2(n=333)	4.1687
TCGA-HT-A5RC-01	FALSE	FALSE	1.04	-0.25	0.16	G2(n=333)	6.8332
TCGA-HT-A5RA-01	FALSE	FALSE	1.3	2.66	0.34	G2(n=333)	5.71091
TCGA-HT-A5R5-01	FALSE	TRUE	-1.11	0.6	0.6	G2(n=333)	3.81871
TCGA-HT-A4DS-01	FALSE	FALSE	1	1.43	0.71	G2(n=333)	6.59779
TCGA-HT-8564-01	FALSE	FALSE	0.92	0.48	0.37	G2(n=333)	6.97491
TCGA-HT-8563-01	FALSE	FALSE	0.56	4.11	0.27	G2(n=333)	5.50908
TCGA-HT-8111-01	FALSE	TRUE	-0.97	0.39	0.53	G2(n=333)	4.12224
TCGA-HT-8110-01	FALSE	TRUE	-1.32	1.55	0.42	G2(n=333)	6.45494
TCGA-HT-8106-01	FALSE	FALSE	1.34	3	0.33	G2(n=333)	5.31262
TCGA-HT-8104-01	FALSE	FALSE	1.33	1	0.29	G2(n=333)	6.40393
TCGA-HT-8015-01	FALSE	TRUE	-0.7	-0.22	0.63	G2(n=333)	3.39988
TCGA-HT-8013-01	FALSE	TRUE	-1.5	0.34	0.32	G2(n=333)	4.20311
TCGA-HT-8011-01	FALSE	FALSE	1.68	-0.02	0.27	G2(n=333)	4.56224
TCGA-HT-7882-01	FALSE	FALSE	0.67	1.67	0.09	G2(n=333)	6.40939
TCGA-HT-7860-01	FALSE	TRUE	-0.3	1.69	0.16	G2(n=333)	6.80594
TCGA-HT-7857-01	FALSE	FALSE	0.99	2.49	0.14	G2(n=333)	4.94756
TCGA-HT-7854-01	FALSE	TRUE	-1.43	0.29	0.6	G2(n=333)	4.89596
TCGA-HT-7691-01	FALSE	TRUE	-0.04	0.12	0.75	G2(n=333)	5.62042
TCGA-HT-7690-01	FALSE	FALSE	0.17	1.02	0.32	G2(n=333)	3.50786
TCGA-HT-7689-01	FALSE	TRUE	-0.38	0.09	0.6	G2(n=333)	3.54466
TCGA-HT-7686-01	FALSE	TRUE	-1.13	0.33	0.43	G2(n=333)	4.84733
TCGA-HT-7684-01	FALSE	TRUE	-0.85	0.2	0.9	G2(n=333)	3.9711
TCGA-HT-7680-01	FALSE	TRUE	-0.5	0.02	0.87	G2(n=333)	6.72318
TCGA-HT-7676-01	FALSE	TRUE	-1.26	-0.33	0.54	G2(n=333)	3.35273
TCGA-HT-7616-01	FALSE	FALSE	0.41	1.83	0.43	G2(n=333)	3.47045
TCGA-HT-7608-01	FALSE	TRUE	-0.62	-0.05	0.77	G2(n=333)	3.52154
TCGA-HT-7606-01	FALSE	FALSE	1.14	-0.6	0.33	G2(n=333)	4.30502
TCGA-HT-7604-01	FALSE	FALSE	0.57	-0.64	0.58	G2(n=333)	3.47475
TCGA-HT-7601-01	FALSE	FALSE	0.6	1.67	0.37	G2(n=333)	4.03769
TCGA-HT-7479-01	FALSE	TRUE	-1.38	-0.26	0.65	G2(n=333)	3.75776
TCGA-HT-7478-01	FALSE	FALSE	0.81	1.25	0.39	G2(n=333)	4.39953
TCGA-HT-7475-01	FALSE	FALSE	0.06	-0.93	0.66	G2(n=333)	4.08126
TCGA-HT-7473-01	FALSE	FALSE	0.29	0.65	0.29	G2(n=333)	3.62969
TCGA-HT-7472-01	FALSE	TRUE	-0.58	0.22	0.4	G2(n=333)	3.47639
TCGA-HT-7469-01	FALSE	FALSE	0.86	-0.4	0.29	G2(n=333)	4.27085
TCGA-FN-7833-01	FALSE	TRUE	-1.86	1.3	0.5	G2(n=333)	4.19291
TCGA-FG-A87Q-01	FALSE	TRUE	-0.95	2.22	0.57	G2(n=333)	4.19255
TCGA-FG-A87N-01	FALSE	FALSE	1.52	-0.34	0.27	G2(n=333)	3.64484
TCGA-FG-A710-01	FALSE	TRUE	-0.9	1.26	0.5	G2(n=333)	3.43933
TCGA-FG-A70Z-01	FALSE	FALSE	0.89	1.21	0.34	G2(n=333)	6.03904
TCGA-FG-A6IZ-01	FALSE	FALSE	0.29	-0.07	0.9	G2(n=333)	3.8456
TCGA-FG-A60J-01	FALSE	TRUE	-0.53	0	0.61	G2(n=333)	4.09618
TCGA-FG-A4MY-01	FALSE	TRUE	-0.22	-0.37	0.5	G2(n=333)	3.71781
TCGA-FG-A4MW-01	FALSE	FALSE	1.21	0.6	0.38	G2(n=333)	4.27823
TCGA-FG-A4MU-01	FALSE	FALSE	1.09	1.92	0.14	G2(n=333)	6.94817
TCGA-FG-7643-01	FALSE	FALSE	0.71	-0.17	0.69	G2(n=333)	3.38036
TCGA-FG-7634-01	FALSE	FALSE	0.5	0.29	0.18	G2(n=333)	3.7038
TCGA-FG-6692-01	FALSE	TRUE	-0.01	1.78	0.28	G2(n=333)	6.707
TCGA-FG-6691-01	FALSE	TRUE	-1.4	-0.23	0.33	G2(n=333)	4.00392
TCGA-FG-6688-01	FALSE	TRUE	-0.69	0.6	0.53	G2(n=333)	6.0711
TCGA-FG-5963-01	FALSE	FALSE	1.35	1.29	0.13	G2(n=333)	3.85155
TCGA-FG-5962-01	FALSE	TRUE	-0.23	-0.07	0.58	G2(n=333)	3.60938
TCGA-E1-A7Z2-01	FALSE	FALSE	0.51	-0.72	0.55	G2(n=333)	4.27982
TCGA-E1-A7YQ-01	FALSE	FALSE	0.06	1.95	0.22	G2(n=333)	7.23554
TCGA-E1-A7YN-01	FALSE	FALSE	1.38	1.62	0.43	G2(n=333)	6.32969
TCGA-E1-A7YM-01	FALSE	TRUE	-0.06	-0.71	0.63	G2(n=333)	4.16599
TCGA-E1-A7YL-01	FALSE	FALSE	0.42	0.86	0.37	G2(n=333)	6.28982
TCGA-E1-A7YK-01	FALSE	TRUE	-1.17	0.66	0.43	G2(n=333)	4.16244
TCGA-E1-A7YJ-01	FALSE	FALSE	0.01	1.67	0.18	G2(n=333)	5.18086
TCGA-E1-A7YE-01	FALSE	TRUE	-0.12	-0.24	0.25	G2(n=333)	4.39698
TCGA-E1-A7YD-01	FALSE	FALSE	0.93	0.29	0.3	G2(n=333)	5.76218
TCGA-E1-5322-01	FALSE	TRUE	-0.68	0.19	0.41	G2(n=333)	3.92206
TCGA-E1-5305-01	FALSE	FALSE	0.17	-0.28	0.64	G2(n=333)	3.36871
TCGA-E1-5303-01	FALSE	TRUE	-1.36	-0.26	0.62	G2(n=333)	3.63103
TCGA-E1-5302-01	FALSE	TRUE	-0.56	0.04	0.56	G2(n=333)	3.98871
TCGA-DU-A7TJ-01	FALSE	FALSE	1.42	0.4	0.11	G2(n=333)	6.65546
TCGA-DU-A7TD-01	FALSE	TRUE	-0.14	2.22	0.12	G2(n=333)	6.19844
TCGA-DU-A7TC-01	FALSE	TRUE	-0.06	-0.57	0.86	G2(n=333)	3.52507
TCGA-DU-A7T8-01	FALSE	FALSE	0.85	0.7	0.4	G2(n=333)	4.20171
TCGA-DU-A7T6-01	FALSE	FALSE	1.5	-0.06	0.49	G2(n=333)	4.44688
TCGA-DU-A76R-01	FALSE	FALSE	0.35	-0.59	0.62	G2(n=333)	4.31753
TCGA-DU-A76O-01	FALSE	TRUE	-1.22	-0.19	0.47	G2(n=333)	3.56119
TCGA-DU-A76L-01	FALSE	FALSE	1.06	1.45	0.12	G2(n=333)	5.95636
TCGA-DU-A76K-01	FALSE	FALSE	0.73	-0.46	0.64	G2(n=333)	3.52055
TCGA-DU-A6S8-01	FALSE	FALSE	0.32	-0.68	0.45	G2(n=333)	3.97988
TCGA-DU-A5TY-01	FALSE	TRUE	-0.57	1.07	0.17	G2(n=333)	5.96514
TCGA-DU-A5TU-01	FALSE	TRUE	-0.36	0.4	0.44	G2(n=333)	3.49184
TCGA-DU-A5TT-01	FALSE	FALSE	0.01	0.2	0.35	G2(n=333)	5.07488
TCGA-DU-A5TP-01	FALSE	FALSE	0.31	0.66	0.4	G2(n=333)	4.82272
TCGA-DU-8167-01	FALSE	TRUE	-1.51	0.43	0.54	G2(n=333)	3.50295
TCGA-DU-8165-01	FALSE	FALSE	0.35	1.34	0.1	G2(n=333)	7.26526
TCGA-DU-8161-01	FALSE	FALSE	0.58	2.98	0.47	G2(n=333)	6.07922
TCGA-DU-8158-01	FALSE	FALSE	0.6	1.05	0.28	G2(n=333)	7.14895
TCGA-DU-7300-01	FALSE	TRUE	-0.27	0.26	0.6	G2(n=333)	4.58499
TCGA-DU-7299-01	FALSE	TRUE	-1.12	-0.35	0.35	G2(n=333)	3.61
TCGA-DU-7298-01	FALSE	TRUE	-0.11	-0.52	0.57	G2(n=333)	3.45805
TCGA-DU-7292-01	FALSE	FALSE	0.83	-0.05	0.5	G2(n=333)	5.42251
TCGA-DU-7290-01	FALSE	FALSE	0.02	0.69	0.39	G2(n=333)	5.83834
TCGA-DU-7013-01	FALSE	FALSE	0.93	1.06	0.1	G2(n=333)	5.91372
TCGA-DU-7012-01	FALSE	FALSE	0.61	2.82	0.23	G2(n=333)	7.4297
TCGA-DU-7007-01	FALSE	TRUE	-0.46	1.14	0.28	G2(n=333)	4.40526
TCGA-DU-7006-01	FALSE	FALSE	0.99	0.68	0.13	G2(n=333)	7.08637
TCGA-DU-6542-01	FALSE	TRUE	-0.18	0.32	0.26	G2(n=333)	3.89304
TCGA-DU-6406-01	FALSE	FALSE	1.24	2.31	0.08	G2(n=333)	6.61537
TCGA-DU-6405-01	FALSE	FALSE	1.11	0.36	0.29	G2(n=333)	6.039
TCGA-DU-6404-01	FALSE	FALSE	1.09	0.85	0.31	G2(n=333)	4.88901
TCGA-DU-6403-01	FALSE	TRUE	-0.18	0.91	0.19	G2(n=333)	4.89225
TCGA-DU-6402-01	FALSE	FALSE	0.25	1.32	0.24	G2(n=333)	7.09603
TCGA-DU-6396-01	FALSE	FALSE	0.46	1.58	0.19	G2(n=333)	3.97534
TCGA-DU-6394-01	FALSE	FALSE	0.55	0.45	0.37	G2(n=333)	4.16058
TCGA-DU-6392-01	FALSE	FALSE	0.73	0.43	0.25	G2(n=333)	4.98407
TCGA-DU-5874-01	FALSE	FALSE	0.57	-0.74	0.43	G2(n=333)	4.22358
TCGA-DU-5870-01	FALSE	FALSE	0.02	-0.4	0.45	G2(n=333)	3.56875
TCGA-DU-5854-01	FALSE	FALSE	0.14	0.25	0.17	G2(n=333)	4.95313
TCGA-DU-5852-01	FALSE	FALSE	0.86	0.88	0.16	G2(n=333)	6.0724
TCGA-DU-5847-01	FALSE	FALSE	0.06	0.86	0.38	G2(n=333)	7.37866
TCGA-DH-A66B-01	FALSE	TRUE	-0.15	0.94	0.43	G2(n=333)	3.87358
TCGA-DH-5144-01	FALSE	FALSE	0	-0.45	0.68	G2(n=333)	3.78368
TCGA-DH-5142-01	FALSE	TRUE	-0.31	1.2	0.42	G2(n=333)	4.09084
TCGA-DH-5140-01	FALSE	FALSE	1.8	0.03	0.16	G2(n=333)	4.92344
TCGA-DB-A75P-01	FALSE	FALSE	0.03	-0.04	0.47	G2(n=333)	4.6554
TCGA-DB-A75O-01	FALSE	TRUE	-1.06	0.1	0.37	G2(n=333)	3.66456
TCGA-DB-A75K-01	FALSE	TRUE	-0.74	0.24	0.42	G2(n=333)	4.39999
TCGA-DB-A64S-01	FALSE	TRUE	-1.15	-0.1	0.53	G2(n=333)	3.50571
TCGA-DB-A64O-01	FALSE	FALSE	0.01	-0.19	0.62	G2(n=333)	5.99197
TCGA-DB-5279-01	FALSE	TRUE	-0.09	-0.25	0.72	G2(n=333)	4.67786
TCGA-DB-5277-01	FALSE	FALSE	0.67	-0.01	0.25	G2(n=333)	4.0992
TCGA-DB-5275-01	FALSE	FALSE	0.05	-0.21	0.43	G2(n=333)	3.4023
TCGA-CS-6668-01	FALSE	FALSE	0.1	-0.85	0.53	G2(n=333)	4.29097
TCGA-CS-6290-01	FALSE	TRUE	-2.31	0.87	0.52	G2(n=333)	4.41409
TCGA-CS-6188-01	FALSE	FALSE	1.17	0.28	0.16	G2(n=333)	5.7355
TCGA-CS-6186-01	FALSE	TRUE	-0.11	0.96	0.35	G2(n=333)	4.06256
TCGA-CS-5397-01	FALSE	FALSE	0.75	0.02	0.3	G2(n=333)	4.30565
TCGA-CS-5395-01	FALSE	FALSE	0.78	-0.65	0.38	G2(n=333)	5.27575
TCGA-CS-4944-01	FALSE	FALSE	0.19	0.11	0.84	G2(n=333)	5.27221
TCGA-CS-4943-01	FALSE	FALSE	0.47	-0.15	0.31	G2(n=333)	3.84963
TCGA-CS-4942-01	FALSE	TRUE	-1.55	0.84	0.55	G2(n=333)	4.27292
TCGA-CS-4941-01	FALSE	FALSE	0.54	1.95	0.32	G2(n=333)	6.68701
TCGA-CS-4938-01	FALSE	TRUE	-0.39	-0.43	0.62	G2(n=333)	3.33099
TCGA-76-4932-01	FALSE	FALSE	1.55	0.78	0.66	G2(n=333)	6.39572
TCGA-76-4931-01	FALSE	FALSE	1.98	0.03	0.44	G2(n=333)	6.729
TCGA-76-4929-01	FALSE	FALSE	0.87	0.23	0.42	G2(n=333)	5.90685
TCGA-76-4928-01	FALSE	FALSE	1.46	0.41	0.39	G2(n=333)	8.53635
TCGA-76-4927-01	FALSE	FALSE	1.59	0.95	0.25	G2(n=333)	6.44026
TCGA-76-4926-01	FALSE	FALSE	1.09	1.1	0.65	G2(n=333)	4.8155
TCGA-76-4925-01	FALSE	FALSE	1.95	0.32	0.53	G2(n=333)	6.392
TCGA-41-5651-01	FALSE	FALSE	1.84	-0.03	0.23	G2(n=333)	5.96847
TCGA-41-4097-01	FALSE	FALSE	0.88	0.87	0.5	G2(n=333)	6.63088
TCGA-41-3915-01	FALSE	FALSE	0.19	0.78	0.41	G2(n=333)	5.70802
TCGA-41-2572-01	FALSE	FALSE	0.07	2.45	0.56	G2(n=333)	5.98671
TCGA-41-2571-01	FALSE	FALSE	0.86	-0.19	0.52	G2(n=333)	5.41406
TCGA-32-5222-01	FALSE	TRUE	-0.96	2.49	0.84	G2(n=333)	5.13464
TCGA-32-4213-01	FALSE	FALSE	0.23	3.34	0.72	G2(n=333)	6.32786
TCGA-32-2638-01	FALSE	FALSE	0.35	2.87	0.22	G2(n=333)	5.79036
TCGA-32-2634-01	FALSE	FALSE	1.67	0.24	0.2	G2(n=333)	4.64915
TCGA-32-2632-01	FALSE	FALSE	0.62	2.05	0.54	G2(n=333)	6.57176
TCGA-32-2616-01	FALSE	TRUE	-0.17	1.17	0.56	G2(n=333)	5.02973
TCGA-32-2615-01	FALSE	FALSE	0.43	1.58	0.43	G2(n=333)	7.27497
TCGA-32-1982-01	FALSE	FALSE	0.56	1.76	0.51	G2(n=333)	5.74743
TCGA-32-1980-01	FALSE	FALSE	1.42	1.66	0.61	G2(n=333)	5.43298
TCGA-32-1970-01	FALSE	FALSE	0.86	0.89	0.31	G2(n=333)	6.5637
TCGA-28-5220-01	FALSE	TRUE	-0.6	1.89	0.93	G2(n=333)	6.27185
TCGA-28-5218-01	FALSE	FALSE	0.21	2.37	0.06	G2(n=333)	5.37283
TCGA-28-5216-01	FALSE	FALSE	1.94	0.66	0.68	G2(n=333)	5.42545
TCGA-28-5215-01	FALSE	FALSE	0.09	1.04	0.3	G2(n=333)	5.68967
TCGA-28-5213-01	FALSE	TRUE	-0.07	1.77	0.91	G2(n=333)	7.51396
TCGA-28-5209-01	FALSE	FALSE	2.27	1.61	0.32	G2(n=333)	6.57951
TCGA-28-5208-01	FALSE	FALSE	1.53	1.2	0.32	G2(n=333)	6.06123
TCGA-28-5207-01	FALSE	FALSE	0.89	0.68	0.32	G2(n=333)	6.51921
TCGA-28-5204-01	FALSE	FALSE	1.21	2.09	0.5	G2(n=333)	6.10636
TCGA-28-2514-01	FALSE	FALSE	1.36	1.19	0.31	G2(n=333)	5.34403
TCGA-28-2513-01	FALSE	FALSE	0.43	3.49	0.44	G2(n=333)	7.94312
TCGA-28-2509-01	FALSE	TRUE	-0.55	0.48	0.75	G2(n=333)	6.64699
TCGA-28-2499-01	FALSE	FALSE	0.1	1.7	0.84	G2(n=333)	7.27235
TCGA-28-1753-01	FALSE	FALSE	0.73	1.79	0.13	G2(n=333)	5.53724
TCGA-28-1747-01	FALSE	FALSE	0.53	2.5	0.53	G2(n=333)	6.04694
TCGA-27-2528-01	FALSE	FALSE	2.54	0.3	0.44	G2(n=333)	5.86993
TCGA-27-2526-01	FALSE	TRUE	-0.52	2.92	0.95	G2(n=333)	6.16631
TCGA-27-2524-01	FALSE	FALSE	0.04	1.14	0.81	G2(n=333)	5.84362
TCGA-27-2523-01	FALSE	FALSE	1.87	0.83	0.4	G2(n=333)	6.04071
TCGA-27-2521-01	FALSE	FALSE	2.18	-0.15	0.67	G2(n=333)	3.67229
TCGA-27-2519-01	FALSE	FALSE	0.27	1.8	0.35	G2(n=333)	6.38819
TCGA-27-1837-01	FALSE	FALSE	1.02	2.62	0.27	G2(n=333)	6.45396
TCGA-27-1835-01	FALSE	TRUE	-0.58	1.07	0.17	G2(n=333)	4.69719
TCGA-27-1834-01	FALSE	FALSE	0.35	2.06	0.47	G2(n=333)	5.72505
TCGA-27-1832-01	FALSE	FALSE	0.25	1.41	0.6	G2(n=333)	7.25478
TCGA-27-1831-01	FALSE	TRUE	-0.98	2.97	0.99	G2(n=333)	5.19224
TCGA-27-1830-01	FALSE	FALSE	0.1	0.78	0.29	G2(n=333)	6.48101
TCGA-26-5139-01	FALSE	TRUE	-0.22	1.06	0.4	G2(n=333)	7.37355
TCGA-26-5136-01	FALSE	TRUE	0	1.66	0.49	G2(n=333)	5.41289
TCGA-26-5135-01	FALSE	FALSE	0.99	0.88	0.15	G2(n=333)	5.52271
TCGA-26-5134-01	FALSE	FALSE	1.39	1.35	0.3	G2(n=333)	4.55165
TCGA-26-5133-01	FALSE	FALSE	1.67	0.26	0.3	G2(n=333)	4.9293
TCGA-26-5132-01	FALSE	TRUE	-0.05	1.23	0.57	G2(n=333)	5.82136
TCGA-19-5960-01	FALSE	FALSE	1.59	0.33	0.19	G2(n=333)	5.69616
TCGA-19-4065-01	FALSE	TRUE	-0.46	1.85	0.75	G2(n=333)	6.95246
TCGA-19-2629-01	FALSE	FALSE	0.5	1.47	0.39	G2(n=333)	5.42531
TCGA-19-2625-01	FALSE	FALSE	1.18	0.45	0.54	G2(n=333)	7.115
TCGA-19-2624-01	FALSE	FALSE	1.75	-0.03	0.24	G2(n=333)	4.95248
TCGA-19-2620-01	FALSE	FALSE	0.74	0.24	0.56	G2(n=333)	5.55388
TCGA-19-2619-01	FALSE	FALSE	1.67	0.34	0.3	G2(n=333)	5.83443
TCGA-19-1787-01	FALSE	TRUE	-0.03	1.52	0.6	G2(n=333)	5.57909
TCGA-19-1390-01	FALSE	FALSE	1.05	0.52	0.43	G2(n=333)	3.34976
TCGA-16-1045-01	FALSE	FALSE	0.52	1.64	0.31	G2(n=333)	7.32653
TCGA-16-0846-01	FALSE	FALSE	1.2	2.37	0.44	G2(n=333)	6.10142
TCGA-15-0742-01	FALSE	FALSE	1.63	0.62	0.29	G2(n=333)	6.15179
TCGA-14-2554-01	FALSE	TRUE	-0.5	1.3	0.71	G2(n=333)	6.131
TCGA-14-1829-01	FALSE	TRUE	-1.02	2	0.99	G2(n=333)	4.55592
TCGA-14-1825-01	FALSE	FALSE	1.91	0.29	0.64	G2(n=333)	3.75848
TCGA-14-1823-01	FALSE	TRUE	-0.62	2.11	0.9	G2(n=333)	6.9916
TCGA-14-1034-01	FALSE	TRUE	-0.14	0.98	0.5	G2(n=333)	5.49901
TCGA-14-0871-01	FALSE	FALSE	2.32	0.85	0.09	G2(n=333)	3.58555
TCGA-14-0817-01	FALSE	FALSE	0.01	2.48	0.93	G2(n=333)	6.0539
TCGA-14-0790-01	FALSE	FALSE	1.62	1.73	0.57	G2(n=333)	5.02735
TCGA-14-0789-01	FALSE	FALSE	0.4	1.14	0.36	G2(n=333)	7.18142
TCGA-14-0787-01	FALSE	FALSE	1.04	1.41	0.44	G2(n=333)	6.02765
TCGA-14-0781-01	FALSE	FALSE	1.22	0.89	0.44	G2(n=333)	6.04255
TCGA-12-5299-01	FALSE	FALSE	1.47	2.38	0.8	G2(n=333)	6.89404
TCGA-12-5295-01	FALSE	TRUE	-0.48	2.79	0.94	G2(n=333)	5.34556
TCGA-12-3653-01	FALSE	FALSE	0.48	2.7	0.53	G2(n=333)	6.53756
TCGA-12-3652-01	FALSE	TRUE	-0.83	1.63	0.97	G2(n=333)	4.95848
TCGA-12-3650-01	FALSE	FALSE	1.32	0.95	0.76	G2(n=333)	4.55723
TCGA-12-1597-01	FALSE	FALSE	0.94	0.58	0.71	G2(n=333)	4.58937
TCGA-12-0821-01	FALSE	FALSE	1.75	0.27	0.41	G2(n=333)	5.22179
TCGA-12-0619-01	FALSE	FALSE	0.18	1.2	0.28	G2(n=333)	7.47358
TCGA-12-0618-01	FALSE	FALSE	1.56	-0.08	0.49	G2(n=333)	5.60594
TCGA-12-0616-01	FALSE	TRUE	-0.5	2.08	0.68	G2(n=333)	5.45745
TCGA-08-0386-01	FALSE	FALSE	1.46	-0.27	0.39	G2(n=333)	5.84111
TCGA-06-5859-01	FALSE	FALSE	0.24	1.39	0.63	G2(n=333)	7.39043
TCGA-06-5858-01	FALSE	FALSE	0.9	1.01	0.31	G2(n=333)	6.60381
TCGA-06-5856-01	FALSE	FALSE	1.53	1.77	0.48	G2(n=333)	6.3607
TCGA-06-5418-01	FALSE	FALSE	0.91	0.52	0.78	G2(n=333)	6.92846
TCGA-06-5417-01	FALSE	FALSE	1.49	0.24	0.75	G2(n=333)	4.50517
TCGA-06-5416-01	FALSE	FALSE	1.92	0.63	0.79	G2(n=333)	3.77591
TCGA-06-5414-01	FALSE	FALSE	0.51	1.9	0.35	G2(n=333)	6.52286
TCGA-06-5413-01	FALSE	TRUE	-0.39	1.5	0.54	G2(n=333)	5.30301
TCGA-06-5412-01	FALSE	FALSE	0.4	2.09	0.62	G2(n=333)	7.13805
TCGA-06-5411-01	FALSE	FALSE	0.41	0.59	0.82	G2(n=333)	4.06199
TCGA-06-5410-01	FALSE	FALSE	0.86	1.47	0.62	G2(n=333)	5.83021
TCGA-06-5408-01	FALSE	FALSE	1.76	1.09	0.4	G2(n=333)	7.57533
TCGA-06-2570-01	FALSE	FALSE	0.34	0.67	0.25	G2(n=333)	4.28523
TCGA-06-2567-01	FALSE	FALSE	0.43	1.55	0.59	G2(n=333)	6.7652
TCGA-06-2565-01	FALSE	FALSE	1.11	1.33	0.17	G2(n=333)	5.65095
TCGA-06-2564-01	FALSE	FALSE	0.76	0.11	0.27	G2(n=333)	5.87836
TCGA-06-2563-01	FALSE	TRUE	-0.36	2.39	0.37	G2(n=333)	6.42584
TCGA-06-2562-01	FALSE	FALSE	1.1	0.41	0.22	G2(n=333)	6.49374
TCGA-06-2561-01	FALSE	FALSE	0.4	0.98	0.5	G2(n=333)	6.23022
TCGA-06-2559-01	FALSE	FALSE	1.46	0.54	0.35	G2(n=333)	5.74729
TCGA-06-2558-01	FALSE	FALSE	1.06	0.2	0.43	G2(n=333)	4.90952
TCGA-06-2557-01	FALSE	FALSE	0.76	2.48	0.2	G2(n=333)	5.83989
TCGA-06-1804-01	FALSE	FALSE	0.14	1.13	0.34	G2(n=333)	6.87324
TCGA-06-0882-01	FALSE	FALSE	0.68	1.05	0.42	G2(n=333)	6.48432
TCGA-06-0878-01	FALSE	FALSE	0.75	1.51	0.32	G2(n=333)	7.29531
TCGA-06-0750-01	FALSE	FALSE	0.54	2.85	0.51	G2(n=333)	7.29527
TCGA-06-0749-01	FALSE	FALSE	1.27	0.71	0.81	G2(n=333)	6.18945
TCGA-06-0747-01	FALSE	FALSE	1.47	0.89	0.31	G2(n=333)	6.67281
TCGA-06-0745-01	FALSE	TRUE	-0.06	1.21	0.54	G2(n=333)	4.93979
TCGA-06-0744-01	FALSE	TRUE	-0.08	0.95	0.36	G2(n=333)	4.57842
TCGA-06-0743-01	FALSE	FALSE	0.4	1.22	0.36	G2(n=333)	4.91268
TCGA-06-0686-01	FALSE	FALSE	1.41	0.56	0.47	G2(n=333)	4.82794
TCGA-06-0649-01	FALSE	FALSE	0.52	1.05	0.54	G2(n=333)	6.7529
TCGA-06-0646-01	FALSE	FALSE	0.26	1.07	0.28	G2(n=333)	7.33601
TCGA-06-0645-01	FALSE	FALSE	0.87	1.59	0.32	G2(n=333)	6.5188
TCGA-06-0644-01	FALSE	FALSE	0.08	1.55	0.4	G2(n=333)	7.67282
TCGA-06-0238-01	FALSE	FALSE	0.05	1.89	0.74	G2(n=333)	3.93539
TCGA-06-0219-01	FALSE	TRUE	-0.55	2.22	0.99	G2(n=333)	3.95778
TCGA-06-0211-01	FALSE	FALSE	1.41	0.97	0.23	G2(n=333)	6.92515
TCGA-06-0210-01	FALSE	TRUE	-0.07	0.6	0.64	G2(n=333)	7.0022
TCGA-06-0190-01	FALSE	FALSE	0.34	1.42	0.37	G2(n=333)	6.63438
TCGA-06-0187-01	FALSE	FALSE	0.06	1.55	0.57	G2(n=333)	7.52836
TCGA-06-0184-01	FALSE	FALSE	0.54	1.2	0.76	G2(n=333)	5.63414
TCGA-06-0174-01	FALSE	FALSE	1.94	0	0.41	G2(n=333)	5.29506
TCGA-06-0168-01	FALSE	FALSE	1.01	1.73	0.55	G2(n=333)	7.83773
TCGA-06-0158-01	FALSE	FALSE	0.47	1	0.17	G2(n=333)	5.66882
TCGA-06-0157-01	FALSE	FALSE	0.13	1.03	0.3	G2(n=333)	6.97574
TCGA-06-0156-01	FALSE	TRUE	-0.14	1.12	0.55	G2(n=333)	5.71785
TCGA-06-0141-01	FALSE	FALSE	0.49	1.9	0.73	G2(n=333)	6.14389
TCGA-06-0139-01	FALSE	FALSE	0.73	3.28	0.74	G2(n=333)	6.27285
TCGA-06-0138-01	FALSE	TRUE	-0.02	1.41	0.77	G2(n=333)	6.3038
TCGA-06-0132-01	FALSE	FALSE	1.27	2.05	0.8	G2(n=333)	5.33097
TCGA-06-0130-01	FALSE	FALSE	0.46	4.06	0.33	G2(n=333)	5.83635
TCGA-06-0129-01	FALSE	TRUE	-0.98	1.14	0.19	G2(n=333)	4.20014
TCGA-06-0125-01	FALSE	FALSE	2.12	0.4	0.13	G2(n=333)	6.35605
TCGA-02-2486-01	FALSE	FALSE	0.18	2.68	0.83	G2(n=333)	7.0997
TCGA-02-2485-01	FALSE	TRUE	-0.26	1.95	0.33	G2(n=333)	6.67315
TCGA-02-2483-01	FALSE	TRUE	-0.56	1.1	0.42	G2(n=333)	4.24612
TCGA-02-0055-01	FALSE	FALSE	0.08	1.82	0.78	G2(n=333)	7.22606
TCGA-02-0047-01	FALSE	FALSE	1	0.88	0.28	G2(n=333)	6.11957

## Sheet: Sheet2
STEAP3-Low		STEAP3-High
FALSE	TRUE	nonresponder	responder
2.31	0	0.19	-1.28
1.81	-0.01	0.66	-0.07
1.7	-0.01	1.11	-0.93
1.7	-0.02	1.34	-0.95
1.6	-0.02	0.58	-0.07
1.49	-0.03	0.46	-0.03
1.47	-0.04	1.64	-1.27
1.36	-0.04	0.59	-1.18
1.31	-0.05	1.79	-0.82
1.17	-0.05	1.02	-0.3
1.14	-0.05	1	-0.49
1.14	-0.06	1.09	-0.54
1.13	-0.06	0.16	-0.81
1.12	-0.07	0.57	-2.38
1.1	-0.08	1.17	-1.34
1.07	-0.08	0.2	-0.82
0.99	-0.08	1.35	-1.11
0.97	-0.1	0.51	-0.97
0.92	-0.11	1.57	-1.32
0.91	-0.12	1.14	-0.7
0.91	-0.12	0.45	-1.5
0.86	-0.13	0.77	-0.3
0.83	-0.13	0.7	-1.43
0.81	-0.14	0.42	-0.04
0.8	-0.16	0.76	-0.38
0.78	-0.16	0.35	-1.13
0.78	-0.16	1.65	-0.85
0.76	-0.17	0.8	-0.5
0.75	-0.17	1.07	-1.26
0.75	-0.17	0.03	-0.62
0.74	-0.17	0.45	-1.38
0.73	-0.17	0.69	-0.58
0.73	-0.18	1.32	-1.86
0.72	-0.18	0.05	-0.95
0.71	-0.2	0.28	-0.9
0.69	-0.21	1.01	-0.53
0.69	-0.21	0.25	-0.22
0.68	-0.21	0.61	-0.01
0.68	-0.21	0.6	-1.4
0.63	-0.22	1.04	-0.69
0.63	-0.22	1.3	-0.23
0.62	-0.22	1	-0.06
0.62	-0.22	0.92	-1.17
0.61	-0.23	0.56	-0.12
0.58	-0.23	1.34	-0.68
0.58	-0.24	1.33	-1.36
0.57	-0.25	1.68	-0.56
0.55	-0.26	0.67	-0.14
0.53	-0.27	0.99	-0.06
0.53	-0.28	0.17	-1.22
0.52	-0.29	0.41	-0.57
0.52	-0.3	1.14	-0.36
0.51	-0.31	0.57	-1.51
0.51	-0.31	0.6	-0.27
0.51	-0.32	0.81	-1.12
0.5	-0.32	0.06	-0.11
0.49	-0.32	0.29	-0.46
0.48	-0.32	0.86	-0.18
0.46	-0.33	1.52	-0.18
0.46	-0.33	0.89	-0.15
0.46	-0.33	0.29	-0.31
0.46	-0.34	1.21	-1.06
0.42	-0.34	1.09	-0.74
0.41	-0.35	0.71	-1.15
0.4	-0.35	0.5	-0.09
0.4	-0.35	1.35	-2.31
0.38	-0.35	0.51	-0.11
0.38	-0.36	0.06	-1.55
0.37	-0.36	1.38	-0.39
0.36	-0.36	0.42	-0.96
0.35	-0.37	0.01	-0.17
0.35	-0.37	0.93	-0.6
0.35	-0.38	0.17	-0.07
0.33	-0.38	1.42	-0.55
0.32	-0.4	0.85	-0.52
0.3	-0.4	1.5	-0.58
0.3	-0.4	0.35	-0.98
0.29	-0.41	1.06	-0.22
0.29	-0.41	0.73	0
0.28	-0.41	0.32	-0.05
0.27	-0.41	0.01	-0.46
0.27	-0.42	0.31	-0.03
0.26	-0.42	0.35	-0.5
0.25	-0.42	0.58	-1.02
0.25	-0.43	0.6	-0.62
0.24	-0.43	0.83	-0.14
0.23	-0.44	0.02	-0.48
0.23	-0.44	0.93	-0.83
0.23	-0.44	0.61	-0.5
0.21	-0.45	0.99	-0.39
0.21	-0.45	1.24	-0.36
0.19	-0.45	1.11	-0.06
0.19	-0.46	1.09	-0.08
0.19	-0.46	0.25	-0.55
0.19	-0.46	0.46	-0.07
0.18	-0.46	0.55	-0.14
0.17	-0.47	0.73	-0.02
0.17	-0.47	0.57	-0.98
0.17	-0.48	0.02	-0.26
0.15	-0.49	0.14	-0.56
0.15	-0.49	0.86
0.15	-0.49	0.06
0.15	-0.49	0
0.15	-0.49	1.8
0.14	-0.5	0.03
0.14	-0.5	0.01
0.13	-0.5	0.67
0.12	-0.51	0.05
0.12	-0.51	0.1
0.11	-0.51	1.17
0.11	-0.51	0.75
0.11	-0.51	0.78
0.11	-0.52	0.19
0.1	-0.52	0.47
0.09	-0.52	0.54
0.09	-0.53	1.55
0.08	-0.53	1.98
0.07	-0.54	0.87
0.06	-0.54	1.46
0.05	-0.55	1.59
0.04	-0.57	1.09
0.03	-0.57	1.95
0.02	-0.57	1.84
0.01	-0.59	0.88
0	-0.6	0.19
	-0.6	0.07
	-0.6	0.86
	-0.61	0.23
	-0.61	0.35
	-0.61	1.67
	-0.62	0.62
	-0.63	0.43
	-0.65	0.56
	-0.66	1.42
	-0.66	0.86
	-0.66	0.21
	-0.66	1.94
	-0.66	0.09
	-0.67	2.27
	-0.67	1.53
	-0.68	0.89
	-0.69	1.21
	-0.69	1.36
	-0.7	0.43
	-0.71	0.1
	-0.71	0.73
	-0.71	0.53
	-0.72	2.54
	-0.72	0.04
	-0.73	1.87
	-0.73	2.18
	-0.74	0.27
	-0.75	1.02
	-0.75	0.35
	-0.76	0.25
	-0.78	0.1
	-0.78	0.99
	-0.79	1.39
	-0.8	1.67
	-0.81	1.59
	-0.82	0.5
	-0.82	1.18
	-0.83	1.75
	-0.83	0.74
	-0.89	1.67
	-0.92	1.05
	-0.93	0.52
	-0.93	1.2
	-0.95	1.63
	-0.96	1.91
	-0.97	2.32
	-0.99	0.01
	-0.99	1.62
	-1.01	0.4
	-1.02	1.04
	-1.05	1.22
	-1.06	1.47
	-1.08	0.48
	-1.1	1.32
	-1.11	0.94
	-1.12	1.75
	-1.13	0.18
	-1.19	1.56
	-1.2	1.46
	-1.2	0.24
	-1.22	0.9
	-1.23	1.53
	-1.23	0.91
	-1.26	1.49
	-1.28	1.92
	-1.28	0.51
	-1.3	0.4
	-1.31	0.41
	-1.33	0.86
	-1.34	1.76
	-1.34	0.34
	-1.35	0.43
	-1.38	1.11
	-1.45	0.76
	-1.45	1.1
	-1.47	0.4
	-1.53	1.46
	-1.57	1.06
	-1.6	0.76
	-1.71	0.14
	-1.73	0.68
	-1.73	0.75
	-1.8	0.54
		1.27
		1.47
		0.4
		1.41
		0.52
		0.26
		0.87
		0.08
		0.05
		1.41
		0.34
		0.06
		0.54
		1.94
		1.01
		0.47
		0.13
		0.49
		0.73
		1.27
		0.46
		2.12
		0.18
		0.08
		1
