# Supplementary material for: High expression of six-transmembrane epithelial antigen of prostate 3 promotes the migration and invasion and predicts unfavorable prognosis in glioma
Source: PeerJ. 2023 Mar 28;11:e15136. doi: 10.7717/peerj.15136 (PMC10065001; doi:10.7717/peerj.15136)
Supplement: Supplemental Information 12 — The role of STEAP3 in the immune microenvironment of glioma. [file peerj-11-15136-s012.zip › raw data for Figure 7/Raw data for Figure 7K.xlsx]

## Sheet: Sheet1
STEAP3	AIF1	IL12A	TNF	NOS2	PTGS2	IL10	CD163	TGFB1	CSF1R		id
1249.98	1976.06	83.6967	199.839	104.64	162.706	17.4803	3620.96	5075.33	17763.5		LGGA87Q
356.919	850.756	60.6191	16.6117	130.049	34.2133	7.81134	781.324	1518.66	5491.84		LGGA6TX
1243.32	7933.99	107.204	762.056	131.647	190.664	156.754	3887.8	3755.25	32182.1		LGG8013
215.414	922.4	280.513	20.7164	149.052	46.8222	4.39928	72.9215	1354.21	4391.04		LGGA7C4
512.68	2554.39	114.152	283.376	142.189	274.364	31.0411	78.1043	2895.84	18852		LGG5143
1657.04	822.662	39.9466	55.0643	122.388	77.7528	9.70677	960.293	1734.72	4216.65		LGG5140
1145.44	6195.51	196.379	3421.94	80.9784	871.309	119.749	1782.29	4295.58	20146.4		LGGA84F
3180.2	7519.82	33.3116	143.141	118.527	115.891	271.852	96149.5	4793.73	49394.1		LGG8563
1105.19	4127.76	148.475	7152.94	154.365	1137.69	91.4843	234.99	3400.13	28092.8		LGG7479
263.348	972.727	147.226	118.74	123.036	123.035	12.8506	198.783	1626.14	4520.39		LGG7477
171.971	473.428	9.87724	40.5168	52.3774	291.572	15.8097	1842.34	2138.85	2146.76		LGG5963
1148.45	988.356	144.708	12.3304	72.8837	97.5146	30.788	179.621	1889.46	3941.08		LGGA84O
140.128	854.625	132.241	318.764	151.973	176.645	12.8234	1357.93	1209.9	2361.58		LGG5141
243.065	1859.96	116.494	214.434	221.164	320.837	8.36059	3438.86	1593.12	10620.3		LGG8186
184.178	693.845	47.5675	297.184	187.136	74.3002	6.35313	789.265	1461.61	3534.88		LGG8012
1902.85	5565.52	63.5574	60.5771	33.7625	41.7075	14.8942	4705.46	4764.06	40071.9		LGG7686
1257.11	588.867	85.3017	44.5169	329.757	48.4325	1.45206	151.042	664.837	2624.48		LGG7475
374.324	608.2	100.863	9.57996	228.937	202.461	4.70196	24.9074	1126.1	4710.89		LGG7480
604.001	1501.03	223.663	273.862	108.948	686.043	39.7518	857.204	2646.74	10347.5		LGG5965
214.883	601.443	113.209	32.6613	168.022	175.985	8.78539	128.199	961.466	5939.84		LGGA837
560.176	2808.76	121.225	118.284	77.2205	22.4729	48.8977	100.684	1839.91	14798.5		LGG7485
1258.74	880.972	31.6895	19.8423	318.391	65.746	8.00577	296.015	1476.29	3522.77		LGG8011
944.899	1525.2	78.2483	32.4246	257.695	83.966	2.8384	480.062	3168.78	8188.22		LGGA7TC
1343.7	566.461	109.23	32.8478	202.028	37.6813	8.68278	3841.64	1634.66	5604.85		LGGA76R
441.502	3064.67	226.381	166.724	96.752	97.7812	11.3341	866.525	2808.44	5911.21		LGGA64V
209.995	252.307	61.5943	58.7843	41.4385	37.9708	3.98996	266.182	567.918	2080.77		LGG7264
529.987	977.7	76.0228	18.765	72.9073	33.3422	5.22876	474.809	1952.25	6688.64		LGGA870
1206.26	1177.25	84.1253	37.9504	88.6284	48.8093	0.857092	195.407	1766.36	9521.48		LGGA6X9
985.588	5068.6	274.114	639.297	38.1449	255.139	70.8355	1388.94	4586.98	25439.8		LGGA618
1121.84	3820.95	71.2833	223.414	89.3394	250.979	5.67701	2138.14	4823	45279.7		LGG6691
197.732	820.407	112.631	37.187	726.623	900.549	1.71397	166.69	956.113	3515.96		LGGA6WI
327.577	4383.73	252.704	55.698	110.46	257.462	64.4189	1885.85	2626.56	33128		LGG7011
249.157	2710.87	213.222	845.903	81.9561	220.282	20.7938	298.741	4026.52	16409.6		LGGA85D
7074.72	2353.94	70.0698	22.6929	13487.8	179.624	62.1954	20765.1	3790.97	11469.6		LGGA4MU
4142.62	3829.56	88.3097	633.69	108.461	1834.85	98.9926	1901.79	2891.59	13684.2		LGG7691
790.189	679.738	141.859	38.0538	75.1845	12.3506	4.73359	1338.56	1085.31	1421.38		LGG5870
232.711	889.166	349.357	1038.38	163.881	642.152	10.9676	287.325	3011.42	6456.54		LGGA72X
223.078	2165.38	203.594	332.386	46.6643	23.6927	44.4062	963.206	2688.87	12986.5		LGG7611
588.694	2089.51	60.4859	226.985	108.22	493.169	13.8145	1675.87	2982.58	24724		LGG6690
336.407	1339.82	106.176	64.8763	204.523	172.128	12.3453	869.411	1577.83	6083.25		LGG7681
398.34	1858.38	264.979	740.187	117.088	555.821	10.5392	196.758	2652.22	16354.9		LGG6408
6671.7	1212.18	121.004	260.517	279.063	153.738	17.4715	793.615	2861.41	10428.6		LGGA5RC
6509.33	1822.14	185.773	165.868	749.403	450.853	25.2335	3274.68	3102.45	13776.6		LGG7860
594.704	1519.32	94.7073	49.93	142.931	16.5989	6.07278	222.743	3834.38	13455.7		LGGA7YH
3541.96	1220.5	154.769	56.5163	3594.74	52.9188	12.0927	145.315	3279.63	4700.6		LGGA6WM
294.503	1519.58	97.5388	120.039	183.83	239.182	1.84304	1000.84	3194.91	10917.6		LGGA6U6
239.351	1029.34	72.5893	1008.27	426.86	411.609	8.01503	693.07	1772.69	8701.29		LGG7489
2192.56	4690.51	63.6218	880.629	56.919	67.7196	144.179	511.979	5166	22543.3		LGGA736
245.66	1097.67	184.067	189.632	113.94	129.823	24.2799	51.3476	2058.06	5107.31		LGGA64U
618.965	11486.6	128.756	256.082	19.5972	603.174	30.4377	3282.22	5290.63	8147.07		LGGA6J3
365.236	1764.42	156.544	98.5439	103.374	39.5977	18.3487	1265.81	5418.94	15808.4		LGGA7YW
342.606	369.652	305.165	14.7189	157.8	13.5904	6.82926	1134.71	1153.87	1413.03		LGGA66F
129.17	342.517	156.589	20.5395	194.746	105.684	3.90279	194.741	635.136	2421.19		LGG7641
1962.86	11681.4	70.6882	186.226	152.021	46.2531	69.4226	5179.04	9578.2	60085.9		LGGA5KM
366.018	1072.74	138.055	536.762	76.7542	61.4155	23.0275	150.165	1580.05	7690.79		LGGA737
403.937	924.403	120.246	2.78818	102.369	27.2095	4.66363	248.922	2032.98	6240.83		LGGA7RI
318.777	387.928	82.1416	159.931	293.885	126.452	3.28551	51.9032	1298.73	2435.37		LGGA6S6
2924.48	1166.37	206.357	67.7829	296.396	62.7252	25.291	2053.53	2677.67	6599.6		LGGA731
80.6015	496.318	83.5222	101.973	109.742	599.322	6.78347	954.773	915.92	1680.33		LGGA65R
116.838	1581.99	75.2716	198.748	70.8043	16.9096	11.2863	519.907	2988.76	12033.7		LGGA7RK
193.653	1221.54	21.5724	7.6315	221.633	55.6781	9.18526	612.233	2084.31	10799.3		LGGA74L
3803.54	2710.9	52.3034	36.291	26.9296	92.425	59.7762	2986.34	3337.89	6126.65		LGG4944
754.523	6509.31	195.467	66.6059	307.508	19.053	28.5325	198.698	3894.03	29635.9		LGG7676
583.803	1144.4	45.3399	84.3287	121.209	255.018	17.9314	3284.54	1011.63	7242.47		LGGA829
1767.54	3297.59	37.8392	108.989	210.636	398.24	54.5831	4987.5	2847.58	8440.16		LGGA5EU
174.618	220.179	92.0556	54.0736	67.3619	14.2097	1.87128	20.8568	973.827	711.853		LGGA72Z
846.905	599.998	16.8413	55.7182	95.6447	176.543	5.28173	1033.95	2050	1500.48		LGGA84J
258.587	2020.05	478.255	767.782	137.169	90.3808	11.9538	378.52	4005.53	12937.3		LGG7879
302.541	1180.65	233.409	49.1429	202.072	902.285	3.59534	254.666	1773.86	5541.02		LGGA616
6936.91	4159.85	75.8891	124.36	169.086	259.735	47.0629	4967.56	3530.08	12989.8		LGGA5EX
251.517	598.101	123.709	6.14596	188.125	186.08	5.12426	134.966	1163.47	3812.44		LGGA713
136.866	487.113	96.528	93.8635	388.904	71.9097	3.44343	255.371	652.141	3070.5		LGG7694
521.646	1612.36	19.0056	280.163	1242.22	215.778	21.1085	5644.27	2259.32	7911.06		LGG6407
81.459	494.522	114.833	24.0371	103.689	34.2244	5.51597	193.523	672.342	1361.4		LGGA77W
825.837	2915.75	98.0561	32.0321	70.5301	26.5334	78.0678	16919.2	3913.92	26092.1		LGG7473
327.341	358.274	28.2779	11.0946	93.5937	30.8555	24.9037	17033.7	1083.59	3738.18		LGG5396
120.25	473.878	38.9902	2.36013	223.2	450.835	8.08731	49.2851	592.899	4018.17		LGG6669
412.846	2680.65	224.843	192.166	187.951	38.0414	31.6689	3739.61	5542.87	28828.5		LGGA70Y
259.9	979.937	180.472	669.42	202.095	307.392	11.9084	993.45	1816.47	5981.66		LGG8185
147.1	1181.77	196.829	77.3606	109.844	203.479	3.79671	86.9145	1315.52	5017.58		LGGA6CY
78.0018	835.2	228.496	0.0313703	101.495	67.3227	14.9791	1378.8	1243.17	4628.69		LGGA6WE
580.475	620.668	93.2818	28.698	124.344	45.3935	2.14572	138.749	1259.7	3616.15		LGG7875
1138.67	356.71	21.2343	15.9116	248.481	19.4617	0.830974	126.851	350.497	1135.05		LGG6668
291.535	1236.95	210.19	85.1563	214.552	59.5502	24.3287	670.54	1664.51	3815.87		LGGA4XA
423.426	2083.53	142.2	214.395	99.1552	89.4606	54.8706	879.134	2570.49	11014.5		LGGA5EZ
440.31	2861.56	48.5753	615.666	145.853	724.4	36.2842	3159.54	3851.07	26234.9		LGG5855
137.365	169.936	125.645	22.1969	190.837	800.048	4.74333	410.741	701.563	381.65		LGGA5KJ
295.469	1126.46	83.7373	6.55662	106.312	54.5486	7.49702	105.37	1717.47	5145.85		LGGA6MK
143.388	456.761	116.934	79.4387	163.503	46.5439	3.60656	86.7478	1260.76	1267.14		LGGA7UR
8215.9	2524.2	65.5615	1689.76	150.125	4724.9	43.3101	4933.15	2684.88	20258.1		LGG7680
267.61	2456.46	156.227	845.266	58.4144	152.519	15.4961	326.075	3475.04	12761.8		LGGA7RK
251.574	2697.82	207.496	129.985	81.7797	114.269	2.12194	207.553	2786.92	17917.4		LGGA6XA
121.388	282.508	60.3198	50.3974	10.9054	44.8389	2.87349	182.509	1164.08	1111.58		LGGA7RM
453.506	640.37	122.499	132.506	153.435	96.0283	9.9669	1042.82	1123.47	2463.37		LGG5849
551.649	536.712	93.6003	69.7009	66.7135	148.366	8.95964	194.171	1207.86	2979.31		LGG6670
834.704	2284.76	57.888	31.488	42.658	209.187	44.6713	1117	2440.13	18976.7		LGG6542
234.509	603.881	34.2234	4.02914	168.082	222.43	1.00973	830.335	1540.9	3910.11		LGGA6WL
128.762	312.221	61.3702	1.635	139.019	43.4319	0.779708	156.924	505.067	1749.18		LGGA6TY
309.935	1034.2	132.415	279.395	364.178	622.729	22.5692	552.153	2141.2	12461.5		LGG7309
186.447	536.983	64.4426	21.1199	225.574	90.664	5.5145	246.763	1431.8	4612.81		LGGA7RN
262.03	2906.99	214.945	62.8008	73.5963	55.9304	40.2457	169.776	2248.45	11050.9		LGGA615
4236.57	2773.73	39.1522	19.8697	122.945	309.17	61.8531	23919.4	2655	8587.74		LGGA7YL
906.151	4536.92	57.4379	141.993	41.7836	85.6281	41.7382	5734.32	3786.36	18649		LGGA66B
921.319	2825.59	87.7173	465.438	106.14	181.91	10.8663	3751.22	3579.1	27270.9		LGGA7RW
179.07	604.192	165.519	227.367	353.985	158.034	17.0159	1049.09	1499.94	2762.7		LGGA86X
285.229	1112.68	36.1699	3.57407	130.427	169.983	9.39408	6420.49	2208.95	13528.2		LGGA4XF
290.187	1016.81	89.4764	402.499	249.851	147.936	14.3289	95.9091	1237.81	5738.18		LGG7605
60.6659	1568.44	148.192	301.357	98.4597	72.6006	3.97528	291.406	2305.42	6312.55		LGGA7RK
1244.77	4447.56	52.9418	21.7238	16.0498	94.5574	55.8595	26836	4386.99	21848.8		LGGA7YK
510.795	5160.18	184.015	27.4263	80.8693	14.3553	27.3267	1658.08	7201.8	17597.9		LGGA74O
861.619	875.967	49.1791	13.5186	141.731	23.376	4.41581	72.6893	1755.88	5034.91		LGG7469
3197.96	689.93	60.7581	2.41736	975.467	198.284	3.24101	228.244	1563.31	3795.02		LGG7292
490.147	1509.97	126.053	94.031	613.152	520.662	4.01526	541.621	1565.31	5611.43		LGGA7TG
82.2098	377.461	146.986	78.5276	165.479	510.704	6.24812	966.716	866.264	2424.59		LGGA7R1
728.972	2373.48	75.5811	23.6735	80.835	30.7084	28.1372	77.3217	2661.9	13838.9		LGG7689
646.299	1273.18	57.5316	261.776	966.968	1334.01	14.3374	230.33	1430.73	6980.27		LGG8162
6039.33	4463.92	135.423	35.6839	894.617	120.013	70.0688	3698.12	3577.16	20744.8		LGG8110
386.084	3325.2	138.762	15.7889	169.616	152.892	26.7362	142.842	5110.66	27905.8		LGGA6U8
685.653	1035.41	74.1802	60.3116	269.856	129.785	13.9642	1850.69	1632.98	9555.52		LGG5305
4529.37	2820.53	69.5563	95.9336	26.2466	62.1779	27.1181	6824.23	2182.37	19412.5		LGG8161
68.2414	1119.31	59.0495	48.6126	43.3782	93.1089	5.40521	1585.29	3151.99	2912.67		LGGA65X
318.551	804.6	32.0765	77.9499	123.826	15.1814	1.50619	415.109	992.091	3505.16		LGG7468
2428.48	2076.41	452.156	47.2345	243.064	249.423	15.374	622.317	2000.14	3226.73		LGGA8FI
305.522	1227.38	98.5607	11.0006	146.755	76.695	10.9946	2027.71	4010.45	7856.79		LGGA7RF
8797.47	1147.92	201.574	35.4666	2714.09	38.8531	21.9783	2455.11	2186.72	2604.87		LGG6692
3359.85	1410.89	195.111	19.144	122.076	109.96	4.01496	812.728	1769.22	6836.35		LGG7013
211.668	1422.4	196.867	4135.63	236.314	1654.18	22.8201	1455.77	2967	16196		LGG8320
527.643	669.715	98.7148	265.284	378.332	264.528	4.55494	155.449	824.665	4621.41		LGG7695
2740.44	4493.5	115.675	45.4347	140.667	104.391	15.9253	789.275	3952.74	20444.3		LGGA7R2
137.996	535.17	124.966	110.955	163.741	137.336	0.542392	295.614	1269.13	3138.29		LGG8164
623.974	1655.45	128.046	123.987	318.081	48.7888	3.05761	55.9013	2537.54	12438.7		LGGA711
538.143	6781.01	137.148	227.426	89.1872	61.058	4.78406	344.745	4717.02	18454.7		LGGA60L
216.962	1314.1	59.1831	64.3767	170.245	102.781	14.5474	805.499	2899.1	22755.7		LGG5307
129.103	245.25	149.373	40.6085	78.6387	176.177	5.35825	625.5	453.348	1379.77		LGG7018
950.313	1745.65	56.1613	527.044	21.9671	155.397	14.4472	3122.32	2052.46	15554.9		LGGA6TZ
1613.11	2374.63	116.67	161.184	87.2278	181.663	36.5471	2053.94	2899.25	4488.2		LGGA61C
370.722	1021.89	90.1657	18.0977	413.417	188.188	7.95337	225.395	1553.64	6765.32		LGGA5R7
1686.3	5698.79	110.047	626.601	51.9761	195.639	126.271	3908.57	4305.95	19890.3		LGGA5TP
1529.04	1010.01	144.32	17.2275	259.395	200.218	10.9361	126.836	1844.3	4379.38		LGGA7IS
351.025	1565.14	157.719	147.765	75.8798	41.8054	19.0106	69.5575	1547.51	11999.4		LGG7620
6289.42	266.157	89.453	3.67089	252.603	43.1031	5.17598	417.135	1047.62	1007.4		LGGA84B
144.912	871.278	117.524	23.8463	227.93	99.8013	10.7732	39.263	1565.6	8048.43		LGGA7CF
342.666	2266.82	46.6412	43.6007	192.623	83.138	11.1583	1227.7	2377.32	8399.19		LGG5964
1160.13	325.959	32.1644	18.5159	61.6123	66.6415	7.7501	372.651	703.092	1631.18		LGG5874
1295.74	1860.04	35.4117	335.021	32.8122	296.876	15.5275	784.973	2159.5	13220.3		LGG5397
391.645	2379.63	532.984	555.853	75.5277	904.285	9.1757	798.999	2638.59	20517.1		LGG5853
157.909	1379.11	303.255	70.7971	65.871	61.6545	6.15854	169.86	1972.81	8640.48		LGG7902
4197.62	2449.53	248.154	155.097	177.111	351.219	80.0488	1883.18	3882.42	9215.76		LGGA7TD
988.376	313.599	94.9113	24.1575	96.753	14.8527	1.82447	208.433	698.902	909.236		LGGA84G
667.193	3332.77	186.463	75.6472	31.1007	47.6769	42.4588	169.923	3845.59	23192.7		LGG5273
444.119	1047.38	109.159	363.581	336.102	433.848	11.4086	79.151	1476.31	8740.64		LGGA4XB
223.695	219.551	4.05387	4.05701	80.3033	20.625	4.8777	739.258	2845.52	560.223		LGG6404
10230.1	2737.11	57.4226	32.2677	198.423	172.374	26.9331	7174.25	6690.19	13148.4		LGG6402
372.048	1192.35	330.513	46.5006	84.102	111.809	9.88976	99.9343	2841.86	5775.74		LGGA8CE
309.629	845.11	65.7857	27.881	178.65	83.1738	8.20202	125.59	974.613	4842.54		LGG7467
266.14	1383.72	134.338	25.153	286.715	141.448	7.13099	2211.88	2105.26	16288.6		LGGA4XC
4891.47	3425.28	48.2804	31.0086	116.196	249.481	227.675	51873.2	5053.99	11649.5		LGGA7YN
524.904	1622.51	48.7621	89.0382	27.1683	66.7244	8.4822	630.598	1227.58	5653.7		LGG7010
1091.41	3840.02	40.2983	152.606	59.3738	61.493	12.7423	940.977	3721.38	12927.4		LGG6407
519.109	756.14	28.0494	37.218	65.4398	55.5611	15.4052	823.86	1434.15	3547.08		LGGA7J0
215.569	1827.35	520.118	187.919	99.0801	152.91	18.863	35.1963	2864.33	9071.52		LGGA85A
249.709	287.809	47.4886	158.188	260.818	114.902	2.05316	415.306	945.825	2120.4		LGGA7RQ
254.671	1569.54	422.872	9.09803	105.911	8.38987	15.5483	234.74	2378.93	11981		LGG7873
837.629	4889	118.195	1334.9	61.6817	334.019	23.643	1050.38	3878.74	18804.9		LGG8167
256.035	1054.24	71.8245	301.791	110.335	524.48	3.14442	347.617	1740.06	7811.48		LGGA6U2
242.822	477.733	52.2439	20.3232	802.457	199.415	1.71262	91.2435	914.76	3890.59		LGGA7IQ
510.267	1630.28	165.118	394.891	141.242	907.159	15.9128	108.417	1358.73	10303.9		LGG8187
182.88	1565.22	178.175	110.886	145.159	38.9277	19.4629	5771.59	3574.76	15094.3		LGGA8CH
136.045	575.665	100.871	36.3358	20.4701	62.3956	11.3939	5666.21	1162.58	2638.95		LGG5319
2090.32	2173.84	61.9477	63.819	172.756	99.5032	20.643	3455.62	3263.12	9289.74		LGG6403
2138.41	1847.84	35.0577	151.365	49.1398	143.579	14.673	5244.53	2562.9	12415.9		LGG6392
487.459	3375.5	93.9506	133.619	104.4	29.2508	24.0134	45.9482	2234.71	16629.2		LGG7602
303.754	846.286	87.5087	25.4191	61.1362	30.8108	5.20872	594.885	805.157	4009.68		LGG8322
457.053	2329.16	133.54	1231.46	140.008	754.014	8.91756	215.36	3165.63	27087.3		LGG8182
6883.65	2014.42	28.2406	150.796	58.2431	350.067	58.5218	2857.88	1703.49	12362.4		LGG8165
1043.04	462.466	71.4516	38.7002	136.951	22.8215	5.95039	19.8448	773.096	2693.44		LGGA6UB
165.588	840.928	50.8141	11.0918	105.992	155.64	1.156	207.52	1142.19	5552.92		LGGA61A
3144.75	511.565	125.315	15.8512	615.684	106.859	10.2764	1566.1	2904.06	2302.85		LGGA7W1
460.081	1957.97	63.0797	458.711	97.5139	177.93	64.2171	1925.95	2659.3	16704.9		LGG7304
175.303	2220.57	43.5881	59.919	87.1308	61.0087	18.5323	459.406	2856.26	3224.23		LGGA669
6495.53	6337.5	75.9587	201.071	89.874	2558.57	831.579	61104	7572.77	20618.2		LGG7882
1234.42	5313.67	90.1302	103.361	66.2652	213.921	53.4194	12153.6	3261.22	16083.5		LGGA6TV
807.543	3938.27	89.3933	22.0994	108.478	14.0641	25.1107	225.994	4807.08	20275.9		LGGA6WQ
709.963	2732.11	148.971	191.75	32.9395	151.585	31.2268	2505.51	3103.14	21037.9		LGG7472
1237.04	3775.37	117.494	67.0214	68.5433	392.31	349.855	23279.9	4613.99	23448.6		LGGA7YE
228.199	3066.06	25.7124	63.7425	200.44	34.9632	27.753	486.19	3498.8	26878.2		LGG5393
214.253	2946.25	187.781	512.053	70.4698	1116.66	58.7047	2867.46	2236.43	8871.58		LGG7858
3618.61	2386.7	257.075	256.077	431.035	221.782	49.6641	8926.7	3892.5	7468.4		LGGA76L
383.547	2039.85	177.832	597.236	134.189	574.875	12.6438	413.632	2588.66	12524.7		LGG8188
339.667	1263.97	46.0657	232.397	133.886	193.333	3.4854	3036.3	2528.01	7760.54		LGGA8XE
262.351	2888.52	89.2736	998.789	185.056	126.296	7.66586	456.083	4103.15	26291.9		LGGA6WO
426.014	2257.74	77.6476	6.49854	216.189	15.4048	11.5693	3429.78	3531.49	14622		LGGA8C8
171.803	340.915	38.3454	21.8893	73.9942	232.166	2.69535	76.7402	642.576	1853.78		LGGA4XG
3443.02	1129.11	2.4193	13.2611	111.746	26.611	20.8231	4368.27	8579.82	5422.14		LGG6404
1098.14	943.204	100.598	41.0521	322.886	50.677	9.56127	520.558	1064.82	3921.73		LGG5277
323.302	780.903	20.8874	157.174	779.92	10613.6	12.9299	759.017	761.007	4126.36		LGG8181
514.386	1460.62	137.373	4.44672	73.691	117.646	15.4248	61.5968	2338.72	12496.9		LGGA4XE
3671.13	4790.72	131.741	258.556	59.1801	462.012	88.5119	1067.84	3692.94	19770.4		LGG7290
305	677.768	154.753	2.57736	143.248	67.6251	10.4901	28.0727	649.63	2380.7		LGGA77X
425.808	1057.87	143.167	30.2452	108.404	312.564	14.393	2400.19	2842.79	7248.96		LGG5281
775.245	4461.54	306.755	296.39	156.526	713.761	152.024	3104.27	3334.82	21475.9		LGGA64S
335.094	1195.45	84.3769	416.357	131.633	206.802	10.8996	170.457	986.885	9316.64		LGG8109
251.404	4226.15	149.386	299.802	55.6526	195.762	28.8478	2111.04	3442.14	15688		LGGA85B
1100.3	1796.97	224.158	73.7254	205.692	153.292	12.6002	3500.8	3938.4	19042.9		LGG5302
171.209	523.726	66.2297	66.2478	213.376	150.653	9.19899	70.8066	1168.29	2681.05		LGGA6S3
231.732	957.501	212.617	169.293	153.433	208.44	14.8352	10.6078	1521.4	3984.39		LGGA5F4
353.815	2091.74	253.416	280.341	175.877	11.398	17.598	617.612	3912.43	14562.5		LGGA75M
112.944	366.273	25.4635	3.6001	133.001	13.6203	2.6852	73.7646	598.643	2145.04		LGG5304
216.709	1808.27	41.7197	57.3868	149.69	80.0237	10.3832	586.726	2475.17	13020.2		LGGA75L
409.173	2583	119.377	36.6492	75.9352	26.4565	23.364	32.2455	3203	15796.9		LGGA735
305.58	1970.46	120.078	142.611	135.115	456.664	10.7559	562.878	1958.69	6303.79		LGG7490
6957.18	1213.79	77.7389	32.781	147.319	79.9338	8.84896	267.026	1146.4	10283.5		LGG8564
185.565	550.166	141.762	14.2663	452.647	162.868	5.17073	1152.79	1246.03	4438.69		LGG7856
191.238	1017.93	136.027	191.286	114.021	183.367	13.1092	838.889	951.22	4395.68		LGG7692
163.257	711.98	27.5016	29.4	257.264	118.642	3.76926	133.829	1449.63	3802.09		LGGA6CZ
330.791	1173.93	227.903	550.632	109.555	118.583	6.84214	1202.16	2255.23	5350.25		LGGA7RG
111.639	937.115	183.185	18.9826	184.278	23.1942	3.18777	13.7135	1303.53	6159.54		LGGA7CF
424.369	1038.66	281.025	1.92259	103.657	49.3964	18.3996	86.2168	1495.02	6741.7		LGGA60K
402.252	894.846	53.0606	111.266	106.194	266.516	10.0428	1731.59	655.285	4077.25		LGG7687
475.176	923.733	136.034	56.7426	310.805	245.343	18.0347	724.841	706.76	6042.09		LGG7607
372.153	1612.8	75.5314	355.433	161.347	92.3104	25.1777	5056.8	4499.89	19220.5		LGG5871
575.932	1072.7	139.663	54.3923	133.699	141.703	16.6299	253.681	770.822	5377.07		LGG8125
295.581	2580.9	431.775	68.0309	86.8885	11.453	31.4086	500.504	3693.47	8538.75		LGGA72W
249.257	2392.02	154.454	51.796	118.27	42.0206	16.6099	1129.04	3912.09	11226.9		LGGA6TS
630.136	4557.97	94.0259	73.5253	106.356	146.496	64.5512	5680.58	2651.53	17329.7		LGG7690
226.93	1550.84	303.579	122.471	169.617	1236.64	13.2616	371.49	2126.74	11941.3		LGG8166
307.242	1986.3	68.928	28.5496	217.632	369.295	18.7061	263.911	2733.74	7201.67		LGG7476
256.088	865.265	151.486	70.4506	70.4521	573.913	58.6053	4444.53	4442.41	10829.8		LGG6401
1015.16	5652.98	220.529	221.418	52.5047	42.1841	93.04	1790.13	2443.15	25690.8		LGG5142
1925.25	850.425	21.3535	61.401	180.842	321.1	10.2522	1072.89	6526.76	5620.06		LGG6404
129.668	873.097	94.8563	346.88	146.974	101.623	2.84973	90.9443	1736.64	2295.98		LGGA73M
408.905	2136.9	76.0615	144.535	147.383	52.2762	44.7242	3883.91	1670.89	7830.53		LGG7471
2911.78	4181.69	70.8637	367.016	132.028	928.248	77.7261	1023.31	5343.86	20713.2		LGGA5KK
751.756	6145.76	83.8319	184.836	147.665	78.1038	54.3539	2458.26	3999.94	23031.5		LGGA61B
361.363	2367.59	99.016	238.059	175.454	9.48735	29.543	1125.08	4817.79	16777.2		LGGA7UV
117.083	2028.55	104.406	328.745	59.8765	377.764	9.03267	334.103	3138.19	12528.2		LGGA6U1
5647.97	2584.24	101.624	97.5596	651.845	185.136	19.5834	4635.64	6546.49	10946.6		LGGA6U0
9233.37	2602	179.011	136.906	70.1158	196.556	57.8126	7914.37	4070.22	12993.3		LGG5847
428.16	1323.06	255.131	78.112	81.0782	77.1228	8.89372	435.081	1844.18	3271.06		LGGA6U5
1075.82	604.411	74.919	35.5311	58.1117	42.0866	8.59749	498.058	1421.7	2886.45		LGG6394
138.8	688.499	111.018	180.404	242.31	144.128	8.57432	67.2808	1136.8	5118.14		LGGA5RB
309.765	949.716	66.5294	37.8292	319.975	14.5958	14.6273	1405.27	2259.08	11023.6		LGGA84H
763.698	1328.05	38.9673	57.6973	117.854	80.4296	21.4742	79.0806	1390.94	7448.85		LGGA5EY
540.225	1631.96	53.5211	10.3055	80.2765	6.18879	19.5587	301.507	2694.89	12090.5		LGGA5EV
355.401	471.541	34.842	25.751	156.882	30.2939	1.11438	319.049	911.505	2494.79		LGG6400
2381.94	1439.78	123.934	38.7113	166.526	293.378	48.4345	808.471	2214.38	5378.62		LGGA5TT
458.457	1780.66	52.0282	2.15244	153.897	31.8708	35.0062	3909.33	2885.33	11943.5		LGGA7R8
637.401	2170.25	158.128	76.0052	70.0821	51.4808	25.3455	1286.69	4026.06	20020.1		LGGA7RJ
3583.55	3619.45	8.72904	677.306	167.114	755.997	41.7939	621.844	1845.17	8247.42		LGGA84C
184.009	1102.12	294.986	29.6199	112.193	25.4938	28.8963	1569.43	2885.53	9624.98		LGG5280
579.334	2231.18	145.39	63.2782	130.008	282.491	14.3819	244.446	3514.79	18347.6		LGGA847
358.809	2242.36	84.4368	26.413	89.7255	6.35993	28.4921	105.553	3484.36	16093.3		LGGA5KL
331.779	3434.06	172.847	140.062	112.246	90.3923	38.7434	234.43	3369.49	29217.8		LGG8163
133.464	1045.21	88.3962	5.2459	282.088	189.203	1.70721	83.0636	811.737	5165.23		LGG7603
131.182	538.231	43.3914	18.1959	155.737	158.46	7.31373	1440.18	531.418	1963.56		LGG8105
83.636	809.714	112.421	47.4053	283.011	176.515	0	35.3487	1324.46	4617.39		LGGA859
150.756	1259.43	76.742	186.434	223.904	313.497	13.6726	380.165	2257.52	8559.41		LGG7483
6844.86	5523.95	59.1394	56.0207	146.627	60.7987	6.68021	1490.88	4617.89	12782.6		LGGA4DS
736.975	1960.14	40.3928	44.3559	259.682	303.39	50.9938	3922	2400.92	13749.7		LGG7634
282.043	1160.06	149.455	24.2468	105.512	18.6439	31.7636	3158.01	1881.14	9194.71		LGG7306
254.253	2293.23	118.705	6.78158	125.471	24.703	10.1375	119.879	2250.72	9900.84		LGG7636
327.841	718.866	120.029	85.7638	83.7824	64.0936	6.37034	1703.04	1845.41	6410.95		LGGA7J3
261.521	2789.97	93.752	158.887	196.389	33.547	21.7089	765.827	3984.12	24067.5		LGGA6S7
950.615	3618.59	45.1282	106.523	173.578	96.0088	57.5473	46418.1	5712.99	56814.3		LGG6396
898.501	902.917	146.994	39.5507	122.918	165.694	3.34443	30.7661	1685.1	4406.89		LGGA7QW
794.666	899.541	47.2174	17.9222	377.038	2862.78	1.86052	448.806	1504.3	7190.85		LGG7643
442.482	2109.8	133.169	580.94	83.7004	585.406	17.6429	3884.98	3869.58	18196.8		LGGA7R4
974.284	633.976	117.072	65.4771	71.4298	27.7755	3.96422	51.5874	670.685	1990.24		LGGA6S8
1095.67	8032.18	64.0377	181.645	53.5146	264.828	34.4269	5616.06	2795.58	41082.8		LGG7601
2072.24	2474.21	123.065	729.526	86.5563	1266.61	33.7449	6205.68	4356.79	20277.7		LGG7854
310.09	554.715	101.813	43.8523	223.733	133.392	5.2744	714.455	699.02	4518.13		LGG7487
927.405	4080.07	98.4986	63.6636	197.024	109.214	31.4811	4716.82	4778.08	14265.1		LGG5963
2993.32	1122.37	26.9845	23.9862	287.838	526.704	6.99576	1576.11	2735.46	3793.87		LGGA5RA
202.757	1530.45	115.088	83.7688	121.404	119.428	2.48856	87.7423	1584.1	7326.3		LGGA4DV
416.064	1627.79	172.088	76.9419	75.9299	259.152	76.9127	3896.36	1752.3	9960.07		LGGA66G
691.261	3929.4	89.5263	30.0055	195.757	20.496	45.3102	390.735	2506.07	29748.4		LGG7015
306.32	1412.72	92.2427	366.459	26.8153	182.714	24.1721	1072.27	1971.72	5542.54		LGGA84I
2397.31	11257.8	79.1194	3829.87	31.2469	1472.28	369.615	8264.51	11531.3	55425.7		LGG7857
924.488	4198.9	142.295	32.5546	139.612	148.409	29.3409	666.428	5947.87	28167.2		LGGA75O
148.465	559.974	103.273	34.0638	425.226	307.347	5.89527	296.163	658.153	4692.11		LGG7874
256.773	2885.85	64.6432	29.9556	115.251	174.306	29.9945	3261.68	2207.23	10411.1		LGG7301
511.449	2330.12	573.479	127.611	86.9981	547.266	59.9827	230.092	3319.21	14807.3		LGGA7TI
1102.36	1647.19	69.3149	45.8772	69.3111	126.921	13.6595	1206.83	2776.9	10915.2		LGGA60J
314.232	1097.48	192.245	16.9995	299.792	180.163	5.04338	135.723	1286.23	4485.74		LGG7474
188.99	790.653	92.9626	68.4526	165.492	597.556	14.31	799.847	1050.11	3730.53		LGGA64L
360.129	2241.76	527.976	97.041	210.722	24.5903	11.2026	165.049	2045.6	8378.53		LGGA614
429.549	1609.17	181.306	26.0498	335.621	54.433	41.8513	35.9042	3253.98	13615.8		LGGA4X9
471.636	2277.97	201.662	335.409	92.7634	32.9451	29.3233	73.9917	3879.08	11113.1		LGGA7UT
372.415	1865.13	271.23	3701.53	227.379	1125.75	8.20351	1899.96	5248.39	17044.6		LGGA6CW
1571.76	940.127	122.708	40.1598	340.243	48.7988	2.10188	473.778	2890.15	3749.17		LGGA4MW
259.736	757.753	189.452	29.2813	83.9659	34.1638	11.7069	30.2598	2177.59	3892.32		LGGA5ET
581.854	3661.07	97.2542	295.438	55.2709	154.353	46.4759	4648.15	2099.1	13090.1		LGGA84Q
916.422	865.465	185.591	378.918	18.9077	166.492	16.3454	176.826	737.739	2844.19		LGG5144
1017.21	3464.09	74.891	101.458	101.468	140.066	48.1251	6008.72	8392.83	39408		LGG5303
70.5225	653.81	43.3224	16.1227	235.734	55.4116	4.03372	600.417	1439.58	6312.4		LGG5318
377.707	736.481	115.605	35.8754	87.6984	43.8481	1.99137	112.613	1503.86	3060.54		LGGA7QY
718.924	808.091	60.1241	173.017	349.244	269.883	11.3226	553.41	927.028	5303.59		LGG5962
1334.29	1692.49	174.265	721.178	195.526	176.853	45.3994	1973.38	3090.79	6234.85		LGGA75K
429.715	1940.57	332.837	133.874	111.1	90.0879	3.43207	494.48	2332.7	12454		LGGA845
209.969	635.491	113.216	63.8699	50.171	128.709	42.9597	2598.77	1281.08	4398.51		LGG6397
1603.32	720.202	50.64	13.6298	127.54	140.604	10.7462	883.421	1360.05	2496.03		LGGA7T6
427.8	1072.71	116.272	30.7669	85.6043	87.7977	8.82461	4588.91	2870.31	14852.8		LGGA7Z6
1201.09	2632.56	19.4603	188.774	42.1804	113.492	101.694	6486.8	2784.49	13544.8		LGG7007
312.766	1557.01	216.62	58.7536	376.639	37.3533	10.2005	758.005	2799.87	8650.89		LGGA86K
481.431	1141.08	95.5675	8.45482	100.787	36.3379	2.47202	573.732	1717.02	5652.11		LGG7008
257.179	2300.83	34.3116	11.3719	110.521	158.062	27.0283	5767.01	1698.5	9672.7		LGG7693
323.426	693.199	95.5194	71.9536	61.7625	51.5773	15.5841	1002.65	1604.34	4224.02		LGG7675
349.199	2154.1	87.3205	705.828	196.986	1138.77	22.4045	3404.01	2611.79	14506.9		LGGA7R3
415.441	581.841	0.341499	86.205	24.9469	21.4393	36.5857	3915.41	8997.66	4450.33		LGGA5F6
1094.11	908.805	95.0214	6.46146	213.035	18.7485	7.2782	140.044	1207.12	6222.02		LGG7606
550.461	2977.39	173.385	28.67	80.9367	52.1885	11.2619	1150.63	2062.67	21845.8		LGG8108
358.193	1080.65	79.151	162.354	138.004	24.3609	10.1542	717.393	2029.38	5611.23		LGGA7J1
985.81	2907.04	206.961	342.422	112.572	391.23	32.4571	1528.88	7319.44	20033.2		LGGA5R5
564.526	1477.16	160.516	69.0157	97.9443	35.4206	26.1222	42.8906	1465.95	5162.15		LGGA781
1178.41	5583.45	209.332	321.14	43.9374	263.775	209.647	36645.3	3561.06	21295.6		LGG7833
413.791	358.425	123.42	28.0798	82.5341	1047.57	9.93633	414.692	1664.4	2513.84		LGGA7YV
4014.17	1454.75	195.157	294.28	96.6149	132.689	27.8604	260.529	2476.83	6787.09		LGG6405
440.554	1614.52	82.8249	289.969	229.692	226.867	7.49983	387.83	2530.53	20752.7		LGG7609
825.603	1309.46	401.197	7.63917	137.818	18.4902	8.7231	105.278	2003.76	6076.36		LGGA84S
728.718	2151.8	164.173	338.618	150.586	587.131	26.2398	2285.24	2858.81	14356.8		LGGA7RV
151.695	276.663	86.1621	79.7045	72.2732	266.287	5.56073	610.798	342.854	1463.86		LGG8168
288.78	841.644	92.925	36.4247	170.105	93.7083	6.54758	555.242	1889.27	6053.07		LGG5278
941.399	907.347	205.052	323.423	61.0041	85.886	12.6957	1282.3	2755.47	2995.4		LGGA4MY
175.043	236.672	91.3725	8.85829	486.369	382.959	2.25491	78.1911	440.27	823.252		LGG5965
241.741	640.191	101.681	170.682	381.439	1243.35	29.1739	341.35	731.258	3871.83		LGG7688
191.663	1243.41	315.55	61.9155	121.876	11.786	18.6706	227.049	2025.83	3870.81		LGGA7US
198.618	500.543	46.376	36.9054	104.007	176.282	5.08316	178.837	800.747	3217.85		LGG7302
614.123	512.67	96.2662	133.168	112.128	50.5409	11.4573	1560.84	1300.78	1137.77		LGGA74X
290.003	863.718	91.2172	20.2665	127.851	17.01	7.23377	161.248	1689.25	3463.28		LGGA83X
407.393	348.902	55.3822	243.377	313.36	179.677	6.29161	212.067	692.554	1174.09		LGGA5R9
862.02	1924.88	88.0815	311.674	123.121	109.858	53.0941	3473.72	1537.43	4538.43		LGG5965
230.881	789.238	67.1687	37.8229	412.633	48.2328	1.86416	355.8	1069.36	4569.95		LGGA6WD
396.319	1352.07	324.351	6.98374	155.859	19.3116	1.69845	143.512	2720.94	10998.3		LGGA7RV
101.076	563.066	123.378	35.2097	208.709	152.109	1.8169	876.627	811.688	4074.37		LGG7637
412.355	2416.93	201.209	370.94	260.508	201.077	28.0002	302.023	2876.86	25946.2		LGG6689
338.556	352.469	102.955	69.5343	132.621	186.434	9.23935	591.806	1079.76	2257.89		LGGA7YO
344.037	972.943	167.098	16.9501	192.474	103.527	4.92173	156.444	1017.45	4384.54		LGG7638
282.205	402.562	56.2183	31.9594	238.093	59.6681	3.38917	198.213	1162.83	2544.79		LGGA7QZ
267.913	611.688	33.6664	132.339	56.442	281.97	11.9685	632.295	1288.39	5010.29		LGGA5F2
542.165	1411.22	88.6244	71.4528	272.276	118.142	9.22113	68.3466	1941.82	8645.85		LGG7880
4613.79	1754.09	215.168	88.1481	310.502	325.806	45.0568	782.045	3334.53	10084.5		LGG5852
503.374	3048.91	169.771	139.165	54.2785	107.578	28.6235	499.425	4314.28	12332.8		LGGA7Z4
1447.72	6117.11	265.96	491.29	79.1345	775.313	65.4411	917.701	3909.78	30798.4		LGG7478
718.505	5415.8	102.072	246.173	63.0447	76.0538	58.04	1671.17	3960.78	17945.6		LGGA5TU
420.184	2569.55	50.6937	137.07	259.073	86.3014	10.6301	678.377	3817.83	23924.5		LGG6399
87.4281	1404.14	109.772	16.3496	86.1779	13.8515	7.61316	1026.36	2361.75	2434.19		LGGA83Y
1840.55	1132.9	79.1683	60.4557	221.576	131.663	13.3013	535.703	818.719	3697.8		LGG7300
2109.18	2739.44	76.2367	83.36	823.967	359.348	17.4186	760.645	4682.37	13735		LGGA7IX
172.366	726.676	42.5994	3.6707	601.658	330.92	0.890147	128.803	678.472	4233.26		LGG8558
342.962	2163.6	98.4719	252.194	160.435	43.2019	26.5555	1388.25	3766.36	15201.6		LGGA7IY
36.1666	238.083	17.0802	5.02515	103.472	65.299	1.00686	28.13	411.872	606.757		LGGA64W
514.395	1487.47	57.7056	18.9015	156.208	215.906	1.98725	1389.97	3007.78	16369.2		LGGA7IZ
50.4061	82.8455	25.1727	1.75379	27.8763	51.3034	1.7496	173.852	436.065	723.512		LGG6410
259.039	1842.11	71.8293	744.762	62.9356	209.379	12.371	1426.8	2823.53	11519.5		LGGA780
2620.41	1834.57	100.82	18.7741	10144.1	138.378	3.94742	107.735	3104.74	9719.48		LGGA6XC
3084.82	678.193	150.828	15.1481	295.949	231.437	16.1063	1571.75	1656.17	2738.47		LGGA7YD
246.259	644.93	66.5104	2.41362	42.3479	63.9881	14.9134	2071.53	4019.19	4182.99		LGGA7YI
9228.46	1997.53	40.9769	59.2637	176.949	93.9027	13.571	14008.2	3022.16	15032.3		LGG8158
3247.99	1859.5	48.5275	9.31109	158.099	57.7665	15.057	18055	4145.7	18102.2		LGGA6WN
169.34	1060.94	103.803	123.819	124.723	28.1805	17.2727	2563.65	2674.76	12143.4		LGG7855
1120.38	2984.02	135.207	15.4229	61.9231	27.4773	12.8551	367.638	2990.86	20626		LGG8111
158.517	1495.1	60.7369	636.34	124.168	396.504	5.22007	295.079	1654.55	7423.62		LGGA85C
819.088	4374.93	213.289	102.532	102.533	17.6233	25.8909	1936.39	3502.04	29268.3		LGGA76O
156.69	667.922	64.7558	15.524	224.522	426.487	8.40385	205.891	859.003	3889.24		LGG7877
102.417	567.177	43.4022	181.404	112.463	241.827	1.66363	227.601	614.668	2121.2		LGGA7C5
2135.52	2550.27	73.1246	50.0209	239.62	47.1336	18.2729	359.901	4740.62	11495.4		LGG5854
1190.8	2667.39	182.601	653.696	122.759	386.449	34.1459	5760.53	3185.14	11273.3		LGGA7T8
313.092	1709.03	202.724	76.6403	114.987	380.721	20.0613	1348.39	2427.52	10376.6		LGG7019
768.426	2328.73	125.5	19.4623	60.1281	14.5605	37.2488	134.464	2302.69	19687.8		LGG7299
8366.19	3321.29	27.8716	58.2063	364.048	65.9823	45.2395	6335.43	4940.69	24950.9		LGG7006
205.189	596.946	18.5246	65.7634	138.34	21.979	5.84472	1752.6	815.871	3608.9		LGGA6WH
420.921	1847.22	127.473	4.44609	87.9652	15.4389	7.74482	190.162	3592.19	18974.2		LGGA7QX
399.508	2968.83	136.335	54.4863	37.7941	25.2673	15.4559	60.0304	2789.54	14942.4		LGGA65S
570.088	3162.02	45.915	196.139	57.6984	190.963	41.6965	123.05	2875.9	17073.6		LGGA6CS
2718.62	5960.89	27.4198	219.742	63.1286	633.71	117.501	23081.9	6792.23	32500.2		LGGA6UA
530.627	1251.07	113.958	26.5582	156.585	57.6327	2.38272	42.66	1925.47	5730.32		LGGA6X5
566.887	2156.18	110.26	230.91	94.6737	819.544	45.7419	749.955	2288.29	16859.4		LGG7493
197.566	1273.25	40.1589	79.5132	107.499	72.5123	21.8353	1276.73	1838.19	9514.7		LGG6667
5456.23	1235.27	177.653	24.2488	9017.71	31.8694	5.96482	1880.79	3370.04	7915.82		LGG6406
413.118	2361.09	75.469	217.866	91.9393	626.009	86.2292	4367.21	3521.68	13302.7		LGGA7TA
139.259	972.489	28.7042	6.23873	97.9175	22.4132	5.33679	16.1295	1730.22	4918.36		LGGA6X4
765.657	2445.09	135.23	126.055	118.737	38.3249	10.0073	161.677	3127.62	13085.1		LGGA7RR
4817.1	1094.64	125.837	29.8654	1818.07	76.3481	17.0613	68.4953	2145.84	4771.46		LGG8104
368.888	2506.8	38.5146	15.8321	184.48	14.4083	11.5402	2220.53	3330.62	4621.23		LGGA74K
207.2	1599.04	328.329	212.91	236.067	103.06	8.18193	390.011	2662.32	4299.59		LGGA64X
285.69	403.947	78.7743	74.6351	658.872	455.059	4.00639	366.99	755.443	3982.12		LGG8107
702.981	3176.83	137.629	134.069	54.2759	711.097	22.7675	491.693	4088.47	12440.6		LGGA710
6330.06	2580.38	107.135	194.133	37.674	79.1596	26.792	221.035	4598.56	7965.03		LGGA6CX
110.366	1209.99	130.356	187.199	128.181	56.8879	14.5306	700.856	2273.97	5556.24		LGG6666
190.066	1308.27	145.23	74.3081	207.512	59.0232	16.414	120.173	2494.19	8150.89		LGGA7CA
229.119	2295.26	204.987	67.6594	132.44	14.4842	27.0692	274.56	1551.75	11496.6		LGG7486
515.385	627.031	29.3917	26.0097	163.558	127.485	13.5866	1274.28	1812.14	1869.68		LGG6397
1414.32	1249.17	32.0466	120.743	60.3507	26.3854	31.1395	249.994	2382.32	5825.12		LGGA6X8
879.713	325.72	130.192	39.7411	247.554	208.39	1.37486	170.695	1109.93	1615.64		LGGA76K
269.331	999.537	216.675	73.9619	293.053	71.5849	2.48518	500.434	2345.58	11220.3		LGGA4XD
332.643	1063.42	55.9772	11.9948	20.33	73.3899	47.92	1754.02	1631.96	3847.66		LGGA669
924.83	3874.4	103.298	352.692	195.404	124.336	9.96055	3074.1	5981.83	35149.7		LGGA858
533.13	793.948	61.162	7.92413	86.8782	43.4043	0	309.552	817.009	4516.46		LGG7294
508.458	1425.9	34.5141	12.1867	52.7821	15.2313	1.02239	1873.46	3565.24	10908.9		LGGA8XE
2133.15	610.397	70.5315	14.8557	4619.8	28.1425	5.72021	512.381	1012.41	1621.23		LGGA7C3
301.554	844.86	200.335	81.0308	112.296	146.949	3.29373	54.8402	1516.6	3222.5		LGGA85E
296.427	3230.39	178.669	48.7145	57.7638	28.3537	6.85771	229.693	2582.35	5878.47		LGGA6J1
77.3873	767.207	162.111	42.4204	80.5662	56.1957	2.15118	22.2819	1214.37	3131.26		LGGA65Z
2516.77	1653.55	70.7421	227.947	74.4054	398.939	32.1793	6952.67	3183.98	7765.95		LGGA8CD
265.576	580.889	32.8214	46.7468	691.309	382.953	0.991992	47.7418	784.799	3465.46		LGG8019
930.316	2249.4	85.7027	3.3445	150.517	14.3325	5.54592	279.038	1415.81	3665.24		LGGA6IZ
695.619	1801.63	200.735	56.643	197.192	36.558	37.5893	2126.81	2680.43	5677.34		LGGA5F1
6686.26	2537.31	40.2587	137.533	479.12	76.7556	26.7754	5891.82	7702.85	10415.8		LGGA72U
864.877	1956.74	137.878	155.808	86.4103	59.86	18.7958	1280.17	2477.39	12763.8		LGG4943
334.962	2250.04	208.415	3580.91	74.3619	229.578	31.043	230.724	3453.23	16628.6		LGGA5EW
1000.57	3186.65	60.1614	213.258	174.351	98.9953	10.9992	12206.3	3698.79	29561.6		LGG5322
1254.34	521.251	150.295	13.0212	111.42	76.8214	1.12255	518.008	2332.45	5775.45		LGGA7YM
875.347	3388.97	139.524	125.396	105.785	14447.3	52.2481	1323.39	6954.5	13355.6		LGGA6WG
395.037	1116.94	141.169	146.408	114.765	244.59	20.0752	107.361	1593.49	10411.3		LGG8319
214.944	459.085	79.7492	35.9728	371.566	181.879	8.73977	193.546	683.772	2808.09		LGGA84R
850.901	746.517	108.877	92.2532	144.455	241.067	22.2391	2668.15	1284.14	2309.42		LGGA6TW
354.229	592.891	47.5109	305.807	110.906	56.8292	3.69153	121.159	2469.6	4607.29		LGGA7J2
797.43	1284.35	173.665	10.0617	74.3699	29.3521	2.71168	762.495	1697.77	8294.22		LGG5870
225.337	883.713	98.1966	66.1669	201.555	73.4023	32.037	2575.64	1433.57	4968.36		LGGA64P
258.68	1977.8	45.7933	101.202	103.567	150.28	22.1161	3986.6	2443.15	11144.3		LGG7014
335.725	892.544	149.997	5.47868	108.382	19.0313	11.8706	320.562	1363.2	6260.37		LGG7884
442.639	2373.54	245.075	508.57	137.96	63.8747	31.1536	222.11	3347.37	20694.4		LGGA66D
240.393	1457.8	43.7231	41.9608	52.7857	20.2951	2.21791	209.719	1245.09	1331.77		LGG7304
296.611	1673.44	81.4746	121.806	52.0181	47.8154	5.79521	594.152	1962.56	7525.93		LGGA6WP
563.834	2140.93	98.3165	233.668	86.5567	1179.52	62.3731	2352.03	2414.28	11383.1		LGG8191
205.469	1713.12	115.002	128.818	129.62	136.964	12.9701	71.6913	2038.6	13644.8		LGG7470
961.629	1379.81	273.922	22.4727	134.118	13.7801	11.2818	237.126	1982.81	4971.87		LGG6186
225.67	1267.2	96.7156	318.05	192.702	119.697	0	3339.54	2228.06	9132.04		LGG8321
348.815	1366.31	156.619	807.595	160.332	68.421	5.59215	475.412	2864.88	14318.8		LGGA74J
225.734	188.557	119.687	5.39228	31.6831	27.1497	4.48198	407.997	1049.1	245.69		LGGA6ML
313.481	1461.62	30.5231	192.646	166.546	51.2022	13.0987	143.705	3050.51	12334.8		LGG6407
2132.47	1372.58	30.4589	285.627	213.495	165.421	21.2413	243.05	4688.17	11500.3		LGGA89V
320.066	807.053	92.2867	82.4639	122.719	58.899	3.91723	218.937	846.326	4240.51		LGG7481
479.921	1340.22	73.6064	237.361	79.8318	866.442	31.0926	1633.55	2000.47	6887.6		LGGA4MT
372.727	3013.06	184.661	1376.48	203.307	288.53	22.9681	268.906	4747.45	17279.7		LGGA84L
130.537	502.94	164.84	45.4139	208.911	254.092	2.83771	122.545	800.861	2463.4		LGGA4XH
715.779	460.942	11.8457	9.29395	69.7929	28.0364	1.62601	1017.42	606.664	2439.7		LGG7491
277.794	1287.04	258.392	607.144	72.3267	96.0309	7.97093	188.607	1788.29	7761.52		LGGA733
855.456	2896.54	71.816	1178.23	136.751	158.387	59.0771	347.491	3310.04	15660.7		LGG4938
4290.92	2341.29	48.231	4.91708	139.66	63.8852	12.1252	166.149	2223.45	8080.39		LGGA64O
168.673	658.4	46.033	1.67612	111.272	20.8025	0	306.108	948.929	4128.21		LGG5390
3450.26	1544.98	46.9073	5.98727	6115.1	168.669	17.9642	2063.96	3633.9	11815.9		LGG6188
853.157	2745.33	129.422	113.714	82.0561	132.212	8.09194	2065.42	2388.94	10149.9		LGGA6CU
290.796	3954.12	42.0645	594.558	42.0695	262.01	125.609	9036.82	5704.04	17721.6		LGGA89Z
1080.18	7327.88	68.2286	36.0745	83.6122	59.8504	25.5511	803.703	4754.81	12382.6		LGGA8CF
517.777	1934.87	190.314	529.136	311.393	366.017	69.3262	741.281	2456.98	9084.87		LGG5270
521.009	2668.19	58.4728	617.911	107.985	281.572	40.0239	9967.32	2953.46	23200.4		LGG8114
595.473	2812.26	118.881	1311.5	130.689	416.57	35.3258	440.199	4549.31	28874.6		LGGA6TU
719.618	1468.81	22.3915	96.5513	52.0645	409.142	279.295	25275.1	991.655	6389.41		LGG7616
808.35	1210.12	75.1374	426.853	160.886	320.84	4.7971	211.944	1670.66	9570.24		LGG8010
241.325	1173.32	149.12	812.355	72.586	88.2829	10.7822	883.906	3073.6	12764.3		LGGA7UU
628.517	734.911	128.068	38.4119	248.254	96.5361	3.93234	127.076	926.029	4468.61		LGG7495
373.241	630.903	486.023	185.259	105.243	216.932	7.4096	75.6185	891.327	2700.49		LGG7677
144.31	424.518	70.4162	65.7528	184.132	64.5838	4.78482	1013.06	1191.27	1608.67		LGGA730
4130.48	3168.92	154.992	190.527	134.253	105.623	79.0004	3081.05	2498.6	6726.77		LGGA5TY
775.803	1736.95	64.0501	1533.17	69.5815	905.751	70.4636	56.3333	2397.96	10597.1		LGG8015
229.837	226.728	23.4065	45.7901	52.6286	18.441	4.13953	878.373	622.805	1573.51		LGG6393
217.143	697.187	82.0029	2.76248	313.193	7.42146	1.82811	124.866	1283.49	2681.66		LGGA7RS
654.207	1317.97	258.833	25.6087	246.129	19.2148	10.6865	316.475	5131.11	10408.3		LGGA7YU
91.6555	227.375	15.5413	4.54256	212.728	21.9616	6.37368	1157.26	518.075	1387.42		LGG5394
370.111	2313.74	86.7667	188.622	215.446	2313.14	115.99	4507.6	2428.15	13552.3		LGG8018
255.167	3332.94	168.838	589.011	121.27	232.861	42.7067	661.715	2621.7	23012.2		LGG7482
199.14	825.585	44.1133	38.6999	409.247	385.802	17.9948	346.961	1232.1	6169.69		LGGA7YY
472.187	7595.91	129.41	1802.79	46.8463	176.211	106.034	1925.55	5946.38	26134.7		LGGA5TR
204.223	435.774	25.5116	100.125	123.434	143.645	3.76048	530.57	1455.25	3728.77		LGG5311
1487	624.262	20.0825	38.2747	182.866	515.162	4.76383	209.666	1262.91	4817.13		LGGA7Z2
319.134	2295.85	269.801	5.51188	115.879	10.9773	20.7853	1131.04	3141.63	14511.7		LGGA84T
502.478	1126.84	26.806	71.3907	201.732	16.88	6.95482	1491.89	1881.67	9526.42		LGGA4MT
249.618	2535.66	330.349	90.4125	102.17	246.942	3.56553	312.036	4283.42	9201.74		LGG6395
134.244	384.703	31.3749	25.7855	857.347	306.366	0.0510462	67.1496	470.799	2525.9		LGG8189
6260.28	3015.17	65.9431	41.4618	1021.85	47.1672	47.3976	2415.96	3103.14	14058.2		LGG4941
1702.38	2317.57	249.071	9.05789	170.448	35.5	20.667	6774.43	2854.83	11646.9		LGG7684
606.645	3030.84	191.693	41.2117	95.3701	36.8787	5.46208	574.162	2268.3	7798.22		LGGA83Z
388.2	2799.45	118.763	99.01	46.2403	498.037	20.9162	6162.9	6972.16	31517.7		LGGA6U9
248.952	1064.61	65.019	28.5566	204.736	2138.16	5.13251	1097.57	2740.19	10756		LGGA843
321.159	2465.72	111.025	185.034	108.71	71.7215	9.64585	112.295	2369.12	7304.26		LGGA65V
2423.02	4427.78	14.0197	161.469	30.4118	73.2798	32.7495	11214.2	5123.86	29990.2		LGGA7R7
230.941	1054.98	71.9304	158.962	207.437	274.62	4.75825	181.856	834.96	8905.92		LGG7610
390.439	619.706	93.232	42.5688	260.074	88.4288	3.04632	116.892	800.75	3564.65		LGG7009
309.923	3685.7	173.575	348.495	63.6788	281.268	65.6949	3930.75	973.489	4689.25		LGG5274
558.896	1581.39	312.036	35.6004	191.842	134.881	10.0808	214.401	2111.21	5037.58		LGG5275
1875.46	1240.14	98.4406	14.0112	3468.98	16.1385	20.4771	10417	5021.47	7860.21		LGGA7YJ
29.9491	293.847	175.945	42.5138	92.7817	138.218	20.2912	497.814	2599.37	817.782		LGGA84M
172.638	771.813	99.1158	55.9375	99.4142	42.1048	4.47916	582.016	1276.08	4426.61		LGGA4MX
4132.8	3739.06	84.9105	102.336	136.07	29.4332	30.466	341.755	2580.19	9586.2		LGGA74H
97.0603	1316.83	158.848	736.419	236.301	865.842	30.3971	4105.45	1507.05	6670.48		LGGA6X3
156.289	348.089	88.293	17.2602	117.726	49.7344	4.06745	15.2294	1166.02	1729.24		LGGA5F0
4745.07	21060.9	47.2575	168.454	250.122	5933.76	729.325	88571.4	9555.52	50429.8		HGG5410
6058.75	4602.88	50.3229	270.137	72.5829	258.439	141.337	5610.55	4549.62	15882.1		HGG882
952.609	2988.41	70.4008	88.049	179.844	172.184	58.1082	4525.43	2073.11	6338.28		HGG5411
2381.33	3457.67	97.5796	56.1766	8542.71	317.372	83.777	5412.21	4065.81	6430.39		HGG5222
5549.23	1483.92	137.702	47.3807	553.136	316.402	14.0329	2902.17	4577.55	7978.99		HGG4932
6075.75	18268.5	56.2607	210.435	303.726	994.652	935.957	74505.3	8284.78	30017.4		HGG139
2158.74	1102.18	80.8045	40.7349	97.8776	39.0916	48.903	4256.33	4555.25	5842.81		HGG2616
1553.13	2317.09	104.677	118.36	381.536	260.632	191.752	3217.04	1493.3	2612.55		HGG1402
6166.88	3721.74	56.1684	39.7295	395.149	297.942	94.6277	28334.9	6102.79	16918.3		HGG4213
2157.43	1180.91	61.9908	29.0458	320.643	342.927	24.2012	3900.23	2238.8	2562.37		HGG821
27152.5	3196.43	73.0917	44.3856	4871.61	287.767	58.2709	17607.3	6576.13	9714.22		HGG4928
2672.97	3100.76	42.3979	16.5576	115.29	426.758	48.2758	15755.2	2318	8733.38		HGG957
6166.84	1397.66	54.6459	43.9842	232.643	1230.22	26.2069	12155.8	5788.37	10325.2		HGG125
1154.78	1068.47	173.845	15.836	285.357	134.458	12.2285	2408.65	1517.56	3292.38		HGG5417
5887.7	1929.48	46.5512	61.9663	85.9405	275.642	50.7742	16395.6	4868.97	15773		HGG4097
7807.48	3160.83	103.733	66.11	1331.25	2363.47	96.6169	8954.66	4493.09	7893.93		HGG5418
8083.97	5122.3	94.2485	85.2898	2413.29	806.008	124.338	18342.2	3473.52	10583.2		HGG4065
15947.8	4282.6	68.9788	92.4644	182.234	2604.49	84.901	18014.5	6255.77	16193.6		HGG168
6299.44	3218.98	97.6125	65.874	1048.83	2891.73	376.452	24589.3	11106.2	14769.1		HGG190
2480.9	587.043	40.2078	52.5561	249.885	88.7089	8.12315	774.541	908.577	2508.85		HGG5960
5269.43	5018.52	92.7253	190.002	70.235	646.696	206.656	7098.88	4350.59	8278.02		HGG138
379.726	2650.68	76.9852	257.509	73.4408	973.127	50.6983	1338.84	4793.84	19273.5		HGG1444
4756.44	1040.57	146.154	24.6255	588.863	401.329	21.4305	3283.92	1816.29	2875.31		HGG4925
2844.89	2026.34	45.2058	11.1665	28.1847	101.086	46.7733	8912.36	3542.39	7614.84		HGG616
3224.47	1167.69	98.4733	27.8301	163.46	648.411	25.0418	7577.69	4285.39	4440.51		HGG5132
10916.3	4556.84	46.3209	41.7018	98.371	3195.49	568.092	39547.8	9772.69	13519.2		HGG55
3440.66	9180.99	26.0745	148.127	402.876	1189.61	239.366	21390.7	4850.16	27285.8		HGG132
9575.28	7617.36	93.4167	40.5212	55.6796	378.808	170.26	13780	5623.32	14402.3		HGG2486
3099.99	2308.61	41.8675	23.5123	53.2158	40.9848	27.0064	2701.65	4473.16	10259.2		HGG1787
4792.48	1418.31	69.5658	16.6693	4357.5	101.242	16.6691	1739.85	5279.69	6566.74		HGG211
9393.39	2511.68	21.3058	37.3391	43.5701	255.472	213.797	19345.8	3510.66	16665.8		HGG5859
5031.31	1248.04	113.545	55.7554	28926.7	120.795	25.8253	1013.71	4075.42	4676.22		HGG2563
2642.18	2316.25	42.8141	135.679	104.916	1073.32	72.5142	9176.77	3110.3	6095.07		HGG5216
6312.65	1599.12	32.6356	36.9794	144.532	707.22	22.8628	11186	4593.01	9648.8		HGG2509
9915.99	1505.69	43.8158	10.2235	69.932	805.096	40.0804	8199.35	2206.31	4033.88		HGG2625
4701.7	745.244	64.4949	22.9986	347.518	210.936	18.629	4179.45	3225.54	3389.46		HGG742
2192.53	4252.45	84.6252	68.5704	140.705	301.076	238.017	13495	3135.15	9042.94		HGG5413
4404.22	704.518	184.264	19.1526	3568.44	322.931	7.44008	4138.05	3350.63	4497.9		HGG125
217.962	1889.08	65.6506	61.998	150.458	44.648	17.2801	358.438	2628.85	13926.2		HGG1442
9562.67	2996.8	148.098	257.059	308.538	1640.3	63.9886	7259.37	4069.6	11721.6		HGG646
1261.21	656.26	49.2176	72.8649	162.869	348.803	12.7058	2013.45	3447.95	3264.1		HGG2634
1197.08	4865.96	129.434	189.716	57.1055	110.872	191.931	1226.7	3582.32	2924.04		HGG219
11225.4	10087.6	38.2869	86.1158	281.628	1697.44	345.392	33956.6	2946.49	15375.9		HGG5213
1807.98	667.934	75.3848	15.7304	29.3365	68.0736	10.4956	1611.17	3540.54	4055.62		HGG5133
10625.9	4518.64	38.7975	51.6605	761.639	726.768	261.128	56678.2	4724.91	21739.1		HGG1045
5117.68	2162.15	50.7342	55.14	143.318	335.06	40.8265	12477.9	3527.52	13500.5		HGG2561
2612.43	5080.94	256.036	184.074	115.17	132.207	182.756	5800.74	1531.25	5006.15		HGG1831
752.391	1173.2	42.648	63.0138	157.057	254.018	10.6482	1271.13	2734.26	3986.98		HGG2521
11614.8	1319.05	72.5685	34.1265	6191.32	214.396	26.4366	2521.55	2888.65	5773.98		HGG2499
2288.9	1282.19	37.8457	21.6492	240.923	364.054	25.9696	4215.9	3666.08	4233.18		HGG174
5548.16	822.066	166.133	6.81161	36364.7	44.0143	18.1505	5572.71	3207.78	6137.19		HGG3653
12876.4	1698.29	149.527	51.452	151.975	1864.81	43.4694	12575.1	4493.98	12368.4		HGG187
8463.68	3031.55	59.9061	10.7331	197.866	1400.78	96.2486	10942.4	4002.5	8235.97		HGG5299
2838.49	2277.88	91.5587	96.7451	152.819	311.77	50.903	445.664	6791.5	10218.3		HGG158
509.467	511.035	61.9601	28.9337	76.0461	69.7593	6.16283	4272.92	1688.84	3594.51		HGG1390
3182.1	3770.26	107.449	133.435	227.447	140.346	48.7037	776.073	4139.06	12116.2		HGG1834
3025.83	2502.83	32.5039	79.7366	114.693	501.898	115.791	28873.6	5816.08	12592.2		HGG3915
4633.2	4883.92	101.63	69.5579	741.24	4378.34	90.1169	6720.18	7252.58	8312.98		HGG2524
11588.1	3677.42	96.9939	188.731	208.614	218	88.6588	8343.58	4769.39	9677.5		HGG750
6037.24	1909.32	84.5077	13.6042	2653.11	146.34	29.6866	1882.57	3904.25	3936.54		HGG2526
3884.28	920.245	80.9545	105.437	1792.49	82.047	26.6634	2598.77	4922.69	3251.65		HGG2528
2950.88	2351.06	99.3424	58.6387	152.292	5682.67	132.465	14156.6	3897.95	8913.25		HGG156
5640.59	2362.91	94.3618	78.9493	483.348	1114.07	31.7547	8468.57	6475.42	7910.1		HGG2562
4224.54	3580.9	170.799	54.4177	55.5422	66.6428	17.8186	436.16	4647.31	14415.7		HGG1747
6038.29	5864.06	55.8609	32.4362	157.472	371.801	75.9456	16931.5	3173.8	17476.3		HGG2519
5805.64	740.905	59.7285	43.8916	200.335	105.406	24.5417	1509.13	2965.62	4204.08		HGG747
9650.43	5876.95	48.3271	285.321	225.422	444.351	125.559	17763	8880.92	30637.4		HGG210
3561.97	7263.28	65.6846	386.171	193.074	243.832	265.737	15111.8	15503.9	21341		HGG130
1644.42	1570.26	73.1708	81.082	154.251	116.675	51.414	1092.65	4256.91	3948.39		HGG744
3344.31	1438.98	93.7343	116.148	269.416	226.021	22.9818	5619.45	3283.53	7028.47		HGG2620
10510.5	3859.71	37.2843	125.814	127.699	4838.05	167.178	40543.4	9817.06	18817		HGG789
6365.32	6948.7	43.5515	52.8289	624.066	273.527	388.774	31214.6	4085.88	13877.8		HGG141
2828.12	2948.05	95.9338	66.1821	145.797	9795.41	118.961	12451.3	3245.44	7904.97		HGG156
3249.3	2275.38	141.332	64.4193	392.855	103.239	59.9945	3627.19	4400.72	7756.88		HGG2564
690.156	1255.93	137.509	31.8568	198.054	188.826	10.3821	1437.52	2233.86	3525.78		HGG1825
6224.35	9283.59	29.3313	605.703	136.09	2320.32	1041.94	182093	8851.38	64827.5		HGG171
6385.04	3396.31	51.9534	156.774	2519.29	69.6426	88.3799	8566.45	6302.18	14545		HGG2632
9961.3	8432.06	46.1267	35.0161	61.4796	1250.28	212.658	4706.71	2023.44	10425.4		HGG1823
1443.2	1087.8	156.856	9.27408	863.176	113.61	12.817	3897.3	4505.17	5601.66		HGG3650
9689.63	2108.32	45.0647	38.9221	3658.55	2286.44	29.708	14556.5	7068.32	13767		HGG211
1118.51	5096.94	63.7784	155.725	93.0584	319.891	159.913	7885.88	3035.61	8893.56		HGG238
1631.79	1697.7	43.2526	82.755	123.598	392.131	88.7559	17468.8	10606.2	6958.36		HGG4065
24764.8	5685.14	165.624	13.8063	142.988	2633.18	119.639	28143.6	6211.55	13969.3		HGG1389
1503.1	373.808	76.2206	4.3025	90.9389	93.8938	10.9583	942.527	957.333	1881.49		HGG2624
2386.33	512.128	294.961	42.8384	19298.8	119.942	15.355	3645.48	2848.65	1921.24		HGG3652
4995.4	2095.88	104.001	266.744	580.985	292.082	14.7372	1950.91	2605.4	9106.23		HGG5207
4723.56	4110.71	42.9733	58.6822	134.118	72.3106	34.5961	949.139	2108.81	8376.5		HGG5220
1743.49	2456.51	65.0935	77.1106	202.29	212.304	59.0851	2324.32	3277.69	6149.8		HGG2558
5407.04	3260.87	48.7369	398.924	226.402	883.238	174.608	14198.8	3882.19	8679.08		HGG1830
10062.7	9798.07	49.6806	80.0905	5309.09	1466.92	212.878	14395.5	7171.41	26443.2		HGG5412
743.867	590.181	83.3964	40.5241	443.001	269.773	30.1249	864.987	1735	1346.89		HGG5416
10782.7	1370.31	95.1746	28.6032	4168.46	709.645	29.5266	7188.99	2852.48	5477.67		HGG5408
4956.34	5379.97	59.6426	131.791	172.63	421.592	148.528	9486.92	2455.17	9161.59		HGG2554
2728.44	962.447	142.337	18.586	172.286	426.042	38.1838	9563.44	2211.64	5031.88		HGG2559
2578.06	436.042	115.111	11.5335	113.388	269.665	12.311	2680.66	1727.47	2789.51		HGG618
1972.43	1964.92	195.621	64.8522	827.316	149.451	40.396	2550.63	4366.11	5547.88		HGG743
3948.59	2125.51	131.268	29.0992	1521.75	42.0136	23.7202	3104.87	3708.59	8009.08		HGG5204
8359.88	5355.99	74.215	109.55	235.189	2162.53	198.466	17069.1	6514.44	11973.3		HGG211
2918.3	2511.81	38.4402	108.702	177.927	509.157	110.399	22308	3377.89	13657.3		HGG5215
3012.21	5304.98	38.5363	382.496	202.586	394.31	84.9876	10029.8	4227.77	15720.2		HGG1980
9874.6	2482.99	101.117	47.3076	377.064	1834.36	30.8312	4835.17	2679.75	8610.7		HGG5139
4287.97	1254.67	261.117	43.4826	7143.36	96.5318	33.8562	6632.02	5195.39	5806.5		HGG2572
3082.71	540.316	31.3094	15.1741	278.641	355.718	17.8624	4143.73	3445.66	4997.77		HGG386
9194.06	4058.95	62.8934	45.2006	63.8724	2210.33	56.0119	17761.1	5446.65	12229.9		HGG210
3916.92	3445.73	179.392	41.6753	1313.71	191.95	37.7958	8958.51	4096.29	10469.1		HGG5208
1770.1	427.738	155.886	15.3812	18097.1	160.025	3.94841	586.325	3186	1106.53		HGG1835
18268.9	5417.79	33.9152	15.1608	1084.93	2644.61	70.1551	24668.3	6938.11	24779.6		HGG2513
5915.77	2903.31	102.416	41.1898	303.522	74.6828	36.4878	625.243	4512.08	11996.1		HGG1837
9612.71	4253.16	71.1739	39.6632	57.8747	878.605	38.0014	15501.2	2923.96	14770		HGG1832
1693.36	1430.42	67.9852	24.4557	159.898	585.848	20.4864	4871.82	4612.48	7189.8		HGG686
4362	1950.9	107.761	52.9428	4306.57	191.582	34.3803	7558.21	2640.66	8776.13		HGG5856
2851.76	2874.73	74.2764	44.9347	476.553	207.937	91.1496	13222	4864.96	8930.58		HGG1753
2915.51	4449.97	13.3448	186.599	392.411	1854.17	286.365	47382.1	10142.2	13229.1		HGG5218
5941.65	1060.75	134.356	57.2225	116.674	73.1331	23.062	927.226	3069.41	5492.33		HGG1804
3093.11	2992.89	99.3444	73.1278	166.116	317.843	82.159	4289.72	6336.25	9806.86		HGG152
4383.19	2430.09	36.8185	62.074	135.504	291.09	51.9849	9778.31	4472.98	17159.2		HGG47
3946.82	1686.29	165.321	42.0169	471.951	62.0769	46.7938	1355.71	4033.77	4695.86		HGG2523
4682.26	3574.7	175.398	182.463	74.3252	228.677	62.515	2780.7	3141.19	8015.46		HGG846
1121.85	3229.61	107.819	57.2965	176.762	454.561	41.7517	3127.61	4299.02	14967.9		HGG2570
5211.64	7361	96.8141	229.396	4700.2	509.124	270.719	3327.62	6103.6	11437.1		HGG817
5762.61	1152.32	54.2523	8.03973	10148.8	408.89	20.0955	1876.67	3717.16	5023.2		HGG5209
284.657	581.637	92.6863	66.1895	154.135	109.681	11.3185	1086.7	1120.74	3877.76		HGG221
1999.78	2992.66	159.868	155.67	215.698	339.498	106.216	6846.8	7954.39	7762.69		HGG745
5806.13	3602.45	182.75	393.407	170.772	597.981	104.688	4048.79	3861.22	14815.2		HGG2567
4020.47	5110.33	101.848	58.8184	937.672	212.129	138.588	18869.5	12142.1	25210.5		HGG184
9226.13	2355.04	123.754	131.796	105.917	890.783	41.6674	9532.78	4053.1	9132.78		HGG2615
3409.74	1103.47	24.863	37.2828	149.08	143.904	39.3535	6968.54	2237.98	4813.39		HGG4929
10270.1	4484.12	37.0076	29.3907	1492.66	12964.6	167.681	33439.7	19565.8	28337.6		HGG190
715.44	7048.73	34.1154	743.461	47.6899	120.999	177.566	1461.88	3804.23	5996.14		HGG178
5012.42	3616.28	114.585	134.371	330.596	192.975	58.326	7982.04	4841.12	10653.2		HGG4927
3581.98	2530.59	131.691	40.6389	6533.99	309.977	76.174	8026.6	6001.82	15176.9		HGG2638
3050.27	2299.97	106.724	1.6625	1116.88	65.1784	89.5376	27321.8	4911.31	20246.5		HGG5295
10846.1	2572.9	51.1764	48.6104	588.288	607.108	213.632	41569.5	5261.16	21702.3		HGG619
5317.99	1004.63	119.752	18.6714	13989.2	76.669	12.1235	3510.68	2266.55	6842.74		HGG1970
5810.68	2929.87	82.7111	31.7679	450.839	1196.34	30.8571	23045.5	7910.65	11224.1		HGG5414
3429.28	3408.77	40.6507	219.122	1684.59	441.134	166.653	3833.02	5675.28	12549.7		HGG1982
6908.47	9027.24	61.9676	194.907	436.99	2047.56	523.738	43143.3	8685.15	28700.3		HGG645
2768.12	3888.18	28.5708	6.6464	111.5	87.6687	45.7314	730.137	4941.47	18723.1		HGG2629
2452.79	1181.58	37.6975	249.525	309.665	205.768	29.5498	2374.36	2537.33	4569.44		HGG2571
7790.67	2407.3	116.865	82.7715	126.583	89.5773	49.6531	3816.43	5441.78	8539.53		HGG157
1614.61	1956.82	23.7754	18.2375	554.511	147.117	87.3816	2719.06	3108.36	9394.03		HGG1597
5400.12	947.494	73.2701	24.6604	210.108	571.321	16.7106	2133.49	2645.7	3405.15		HGG4931
8801.38	2604.03	115.185	42.2463	5533.33	2629.49	64.0274	8368.67	3600.62	8491.92		HGG878
1458.02	1274.55	91.8071	14.9372	99.8073	133.835	21.7324	3172.74	1892.51	3868.73		HGG5134
2294.25	2704.8	114.169	61.8011	144.661	174.326	49.2374	3605.31	2372.57	6231.35		HGG5136
614.433	473.974	27.2415	37.1234	393.669	303.199	22.3143	1477.37	1522.38	1176.33		HGG871
1667.15	1701.67	85.8257	31.7956	77.8109	132.672	28.2527	5197.15	1781.31	5206.01		HGG4926
1820.46	479.624	400.275	18.5659	1324.04	34.0605	8.69008	554.333	1317.12	1081.67		HGG790
5322.27	2291.42	97.7402	155.716	215.333	217.144	18.9495	6685.16	3702.31	12410.2		HGG5858
2849.93	2534.24	52.2929	165.426	420.146	82.3442	30.1678	3616.87	7157.6	7598.68		HGG5135
