# Supplementary material for: High expression of six-transmembrane epithelial antigen of prostate 3 promotes the migration and invasion and predicts unfavorable prognosis in glioma
Source: PeerJ. 2023 Mar 28;11:e15136. doi: 10.7717/peerj.15136 (PMC10065001; doi:10.7717/peerj.15136)
Supplement: Supplemental Information 15 — Univariate and multivariable Cox regression of STEAP3 expression for progression-free survival in TCGA-GBMLGG cohorts. [file peerj-11-15136-s015.zip]

Archive with 2 entries (1 files):
- raw data for Table 3/
- raw data for Table 3/Raw data for Table 3.docx
